# Supplementary material for: Assessment of Saliva Specimens' Reliability for COVID-19 Surveillance
Source: Front Public Health. 2022 Apr 4;10:840996. doi: 10.3389/fpubh.2022.840996 (PMC9015071; doi:10.3389/fpubh.2022.840996)
Supplement: Supplementary file 1 [file Table_1.XLSX]

## Sheet: Foglio1
Table S1. Real-time RT-PCR raw data with the first reference diagnostic assay (Allplex 2019-nCoV-Seegene) (Ct=Cycle threshold; n/a= no amplification).
Saliva sample	Ct E gene	Ct RdRP/S gene	Ct N gene	Results	NP swab sample	Ct E gene	Ct RdRP/S gene	Ct N gene	Results	Concordance (agreement=1; disagreement=0)
1	36.92	n/a	n/a	Inconclusive	1	27.11	27.55	25.59	SARS-CoV-2 detected	0
2	37.50	n/a	n/a	Inconclusive	2	33.72	34.83	31.89	SARS-CoV-2 detected	0
3	37.91	n/a	n/a	Inconclusive	3	n/a	n/a	36.23	SARS-CoV-2 detected	0
4	37.66	n/a	n/a	Inconclusive	4	n/a	n/a	n/a	SARS-CoV-2 not detected	0
5	37.52	n/a	n/a	Inconclusive	5	n/a	n/a	n/a	SARS-CoV-2 not detected	0
6	37.43	n/a	n/a	Inconclusive	6	39.65	n/a	36.38	SARS-CoV-2 detected	0
7	37.84	n/a	n/a	Inconclusive	7	34.85	36.44	33.97	SARS-CoV-2 detected	0
8	n/a	n/a	n/a	SARS-CoV-2 not detected	8	n/a	n/a	n/a	SARS-CoV-2 not detected	1
9	n/a	n/a	n/a	SARS-CoV-2 not detected	9	n/a	n/a	n/a	SARS-CoV-2 not detected	1
10	n/a	n/a	n/a	SARS-CoV-2 not detected	10	n/a	n/a	n/a	SARS-CoV-2 not detected	1
11	n/a	n/a	n/a	SARS-CoV-2 not detected	11	n/a	n/a	n/a	SARS-CoV-2 not detected	1
12	n/a	n/a	n/a	SARS-CoV-2 not detected	12	n/a	n/a	n/a	SARS-CoV-2 not detected	1
13	n/a	n/a	n/a	SARS-CoV-2 not detected	13	n/a	n/a	n/a	SARS-CoV-2 not detected	1
14	n/a	n/a	n/a	SARS-CoV-2 not detected	14	n/a	n/a	n/a	SARS-CoV-2 not detected	1
15	n/a	n/a	n/a	SARS-CoV-2 not detected	15	n/a	n/a	n/a	SARS-CoV-2 not detected	1
16	n/a	n/a	n/a	SARS-CoV-2 not detected	16	n/a	n/a	n/a	SARS-CoV-2 not detected	1
17	n/a	n/a	n/a	SARS-CoV-2 not detected	17	n/a	n/a	n/a	SARS-CoV-2 not detected	1
18	n/a	n/a	n/a	SARS-CoV-2 not detected	18	n/a	n/a	34.55	SARS-CoV-2 detected	0
19	n/a	n/a	n/a	SARS-CoV-2 not detected	19	n/a	n/a	n/a	SARS-CoV-2 not detected	1
20	n/a	n/a	n/a	SARS-CoV-2 not detected	20	38.28	n/a	34.77	SARS-CoV-2 detected	0
21	n/a	n/a	n/a	SARS-CoV-2 not detected	21	33.52	33.08	32.25	SARS-CoV-2 detected	0
22	n/a	n/a	n/a	SARS-CoV-2 not detected	22	n/a	n/a	n/a	SARS-CoV-2 not detected	1
23	n/a	n/a	n/a	SARS-CoV-2 not detected	23	n/a	n/a	n/a	SARS-CoV-2 not detected	1
24	n/a	n/a	n/a	SARS-CoV-2 not detected	24	n/a	n/a	n/a	SARS-CoV-2 not detected	1
25	n/a	n/a	n/a	SARS-CoV-2 not detected	25	n/a	n/a	n/a	SARS-CoV-2 not detected	1
26	n/a	n/a	n/a	SARS-CoV-2 not detected	26	n/a	n/a	n/a	SARS-CoV-2 not detected	1
27	n/a	n/a	n/a	SARS-CoV-2 not detected	27	n/a	n/a	n/a	SARS-CoV-2 not detected	1
28	n/a	n/a	n/a	SARS-CoV-2 not detected	28	n/a	n/a	35.73	SARS-CoV-2 detected	0
29	n/a	n/a	n/a	SARS-CoV-2 not detected	29	n/a	n/a	n/a	SARS-CoV-2 not detected	1
30	n/a	n/a	n/a	SARS-CoV-2 not detected	30	n/a	n/a	n/a	SARS-CoV-2 not detected	1
31	n/a	n/a	n/a	SARS-CoV-2 not detected	31	n/a	n/a	n/a	SARS-CoV-2 not detected	1
32	n/a	n/a	n/a	SARS-CoV-2 not detected	32	n/a	n/a	n/a	SARS-CoV-2 not detected	1
33	n/a	n/a	n/a	SARS-CoV-2 not detected	33	33.42	34.03	32.31	SARS-CoV-2 detected	0
34	n/a	n/a	n/a	SARS-CoV-2 not detected	34	26.45	27.33	25.12	SARS-CoV-2 detected	0
35	n/a	n/a	n/a	SARS-CoV-2 not detected	35	n/a	n/a	n/a	SARS-CoV-2 not detected	1
36	n/a	n/a	n/a	SARS-CoV-2 not detected	36	n/a	n/a	n/a	SARS-CoV-2 not detected	1
37	n/a	n/a	n/a	SARS-CoV-2 not detected	37	n/a	n/a	n/a	SARS-CoV-2 not detected	1
38	n/a	n/a	n/a	SARS-CoV-2 not detected	38	n/a	n/a	n/a	SARS-CoV-2 not detected	1
39	n/a	n/a	n/a	SARS-CoV-2 not detected	39	n/a	n/a	n/a	SARS-CoV-2 not detected	1
40	n/a	n/a	n/a	SARS-CoV-2 not detected	40	n/a	n/a	n/a	SARS-CoV-2 not detected	1
41	n/a	n/a	n/a	SARS-CoV-2 not detected	41	n/a	n/a	n/a	SARS-CoV-2 not detected	1
42	n/a	n/a	n/a	SARS-CoV-2 not detected	42	n/a	n/a	n/a	SARS-CoV-2 not detected	1
43	n/a	n/a	n/a	SARS-CoV-2 not detected	43	n/a	n/a	n/a	SARS-CoV-2 not detected	1
44	n/a	n/a	n/a	SARS-CoV-2 not detected	44	n/a	n/a	n/a	SARS-CoV-2 not detected	1
45	n/a	n/a	n/a	SARS-CoV-2 not detected	45	n/a	n/a	n/a	SARS-CoV-2 not detected	1
46	n/a	n/a	n/a	SARS-CoV-2 not detected	46	n/a	n/a	n/a	SARS-CoV-2 not detected	1
47	n/a	n/a	n/a	SARS-CoV-2 not detected	47	n/a	n/a	n/a	SARS-CoV-2 not detected	1
48	n/a	n/a	n/a	SARS-CoV-2 not detected	48	n/a	n/a	n/a	SARS-CoV-2 not detected	1
49	n/a	n/a	n/a	SARS-CoV-2 not detected	49	n/a	n/a	n/a	SARS-CoV-2 not detected	1
50	n/a	n/a	n/a	SARS-CoV-2 not detected	50	n/a	n/a	n/a	SARS-CoV-2 not detected	1
51	n/a	n/a	n/a	SARS-CoV-2 not detected	51	n/a	n/a	n/a	SARS-CoV-2 not detected	1
52	n/a	n/a	n/a	SARS-CoV-2 not detected	52	n/a	n/a	n/a	SARS-CoV-2 not detected	1
53	n/a	n/a	n/a	SARS-CoV-2 not detected	53	n/a	n/a	n/a	SARS-CoV-2 not detected	1
54	n/a	n/a	n/a	SARS-CoV-2 not detected	54	n/a	n/a	n/a	SARS-CoV-2 not detected	1
55	n/a	n/a	n/a	SARS-CoV-2 not detected	55	n/a	n/a	n/a	SARS-CoV-2 not detected	1
56	n/a	n/a	n/a	SARS-CoV-2 not detected	56	n/a	n/a	n/a	SARS-CoV-2 not detected	1
57	n/a	n/a	n/a	SARS-CoV-2 not detected	57	n/a	n/a	n/a	SARS-CoV-2 not detected	1
58	n/a	n/a	n/a	SARS-CoV-2 not detected	58	n/a	n/a	n/a	SARS-CoV-2 not detected	1
59	n/a	n/a	n/a	SARS-CoV-2 not detected	59	n/a	n/a	n/a	SARS-CoV-2 not detected	1
60	n/a	n/a	n/a	SARS-CoV-2 not detected	60	n/a	n/a	n/a	SARS-CoV-2 not detected	1
61	n/a	n/a	n/a	SARS-CoV-2 not detected	61	n/a	n/a	n/a	SARS-CoV-2 not detected	1
62	n/a	n/a	n/a	SARS-CoV-2 not detected	62	n/a	n/a	n/a	SARS-CoV-2 not detected	1
63	n/a	n/a	n/a	SARS-CoV-2 not detected	63	n/a	n/a	n/a	SARS-CoV-2 not detected	1
64	n/a	n/a	n/a	SARS-CoV-2 not detected	64	n/a	n/a	n/a	SARS-CoV-2 not detected	1
65	n/a	n/a	n/a	SARS-CoV-2 not detected	65	n/a	n/a	n/a	SARS-CoV-2 not detected	1
66	n/a	n/a	n/a	SARS-CoV-2 not detected	66	n/a	n/a	n/a	SARS-CoV-2 not detected	1
67	n/a	n/a	n/a	SARS-CoV-2 not detected	67	n/a	n/a	n/a	SARS-CoV-2 not detected	1
68	n/a	n/a	n/a	SARS-CoV-2 not detected	68	n/a	n/a	n/a	SARS-CoV-2 not detected	1
69	n/a	n/a	n/a	SARS-CoV-2 not detected	69	n/a	n/a	n/a	SARS-CoV-2 not detected	1
70	n/a	n/a	n/a	SARS-CoV-2 not detected	70	n/a	n/a	n/a	SARS-CoV-2 not detected	1
71	n/a	n/a	n/a	SARS-CoV-2 not detected	71	n/a	n/a	n/a	SARS-CoV-2 not detected	1
72	n/a	n/a	n/a	SARS-CoV-2 not detected	72	n/a	n/a	n/a	SARS-CoV-2 not detected	1
73	n/a	n/a	n/a	SARS-CoV-2 not detected	73	n/a	n/a	n/a	SARS-CoV-2 not detected	1
74	n/a	n/a	n/a	SARS-CoV-2 not detected	74	n/a	n/a	n/a	SARS-CoV-2 not detected	1
75	n/a	n/a	n/a	SARS-CoV-2 not detected	75	n/a	n/a	n/a	SARS-CoV-2 not detected	1
76	n/a	n/a	n/a	SARS-CoV-2 not detected	76	n/a	n/a	n/a	SARS-CoV-2 not detected	1
77	n/a	n/a	n/a	SARS-CoV-2 not detected	77	n/a	n/a	n/a	SARS-CoV-2 not detected	1
78	n/a	n/a	n/a	SARS-CoV-2 not detected	78	n/a	n/a	n/a	SARS-CoV-2 not detected	1
79	n/a	n/a	n/a	SARS-CoV-2 not detected	79	n/a	n/a	n/a	SARS-CoV-2 not detected	1
80	n/a	n/a	n/a	SARS-CoV-2 not detected	80	n/a	n/a	n/a	SARS-CoV-2 not detected	1
81	n/a	n/a	n/a	SARS-CoV-2 not detected	81	n/a	n/a	n/a	SARS-CoV-2 not detected	1
82	n/a	n/a	n/a	SARS-CoV-2 not detected	82	n/a	n/a	n/a	SARS-CoV-2 not detected	1
83	n/a	n/a	n/a	SARS-CoV-2 not detected	83	n/a	n/a	n/a	SARS-CoV-2 not detected	1
84	n/a	n/a	n/a	SARS-CoV-2 not detected	84	n/a	n/a	n/a	SARS-CoV-2 not detected	1
85	n/a	n/a	n/a	SARS-CoV-2 not detected	85	n/a	n/a	n/a	SARS-CoV-2 not detected	1
86	n/a	n/a	n/a	SARS-CoV-2 not detected	86	n/a	n/a	n/a	SARS-CoV-2 not detected	1
87	n/a	n/a	n/a	SARS-CoV-2 not detected	87	n/a	n/a	n/a	SARS-CoV-2 not detected	1
88	n/a	n/a	n/a	SARS-CoV-2 not detected	88	n/a	n/a	n/a	SARS-CoV-2 not detected	1
89	n/a	n/a	n/a	SARS-CoV-2 not detected	89	n/a	n/a	n/a	SARS-CoV-2 not detected	1
90	n/a	n/a	n/a	SARS-CoV-2 not detected	90	n/a	n/a	n/a	SARS-CoV-2 not detected	1
91	n/a	n/a	n/a	SARS-CoV-2 not detected	91	n/a	n/a	n/a	SARS-CoV-2 not detected	1
92	n/a	n/a	n/a	SARS-CoV-2 not detected	92	37.62	37.45	35.24	SARS-CoV-2 detected	0
93	n/a	n/a	n/a	SARS-CoV-2 not detected	93	n/a	n/a	n/a	SARS-CoV-2 not detected	1
94	n/a	n/a	n/a	SARS-CoV-2 not detected	94	n/a	n/a	n/a	SARS-CoV-2 not detected	1
95	n/a	n/a	n/a	SARS-CoV-2 not detected	95	n/a	n/a	n/a	SARS-CoV-2 not detected	1
96	n/a	n/a	n/a	SARS-CoV-2 not detected	96	n/a	n/a	n/a	SARS-CoV-2 not detected	1
97	n/a	n/a	n/a	SARS-CoV-2 not detected	97	n/a	n/a	n/a	SARS-CoV-2 not detected	1
98	n/a	n/a	n/a	SARS-CoV-2 not detected	98	n/a	n/a	n/a	SARS-CoV-2 not detected	1
99	n/a	n/a	n/a	SARS-CoV-2 not detected	99	n/a	n/a	n/a	SARS-CoV-2 not detected	1
100	n/a	n/a	n/a	SARS-CoV-2 not detected	100	n/a	n/a	n/a	SARS-CoV-2 not detected	1
101	n/a	n/a	n/a	SARS-CoV-2 not detected	101	n/a	n/a	n/a	SARS-CoV-2 not detected	1
102	n/a	n/a	n/a	SARS-CoV-2 not detected	102	n/a	n/a	n/a	SARS-CoV-2 not detected	1
103	n/a	n/a	n/a	SARS-CoV-2 not detected	103	n/a	n/a	n/a	SARS-CoV-2 not detected	1
104	n/a	n/a	n/a	SARS-CoV-2 not detected	104	n/a	n/a	n/a	SARS-CoV-2 not detected	1
105	n/a	n/a	n/a	SARS-CoV-2 not detected	105	n/a	n/a	n/a	SARS-CoV-2 not detected	1
106	n/a	n/a	n/a	SARS-CoV-2 not detected	106	n/a	n/a	n/a	SARS-CoV-2 not detected	1
107	n/a	n/a	n/a	SARS-CoV-2 not detected	107	n/a	n/a	n/a	SARS-CoV-2 not detected	1
108	n/a	n/a	n/a	SARS-CoV-2 not detected	108	n/a	n/a	n/a	SARS-CoV-2 not detected	1
109	n/a	n/a	n/a	SARS-CoV-2 not detected	109	n/a	n/a	n/a	SARS-CoV-2 not detected	1
110	n/a	n/a	n/a	SARS-CoV-2 not detected	110	n/a	n/a	n/a	SARS-CoV-2 not detected	1
111	n/a	n/a	n/a	SARS-CoV-2 not detected	111	n/a	n/a	n/a	SARS-CoV-2 not detected	1
112	n/a	n/a	n/a	SARS-CoV-2 not detected	112	n/a	n/a	n/a	SARS-CoV-2 not detected	1
113	n/a	n/a	n/a	SARS-CoV-2 not detected	113	n/a	n/a	n/a	SARS-CoV-2 not detected	1
114	n/a	n/a	n/a	SARS-CoV-2 not detected	114	n/a	n/a	n/a	SARS-CoV-2 not detected	1
115	n/a	n/a	n/a	SARS-CoV-2 not detected	115	n/a	n/a	n/a	SARS-CoV-2 not detected	1
116	n/a	n/a	n/a	SARS-CoV-2 not detected	116	n/a	n/a	n/a	SARS-CoV-2 not detected	1
117	n/a	n/a	n/a	SARS-CoV-2 not detected	117	n/a	n/a	n/a	SARS-CoV-2 not detected	1
118	n/a	n/a	n/a	SARS-CoV-2 not detected	118	n/a	n/a	n/a	SARS-CoV-2 not detected	1
119	n/a	n/a	n/a	SARS-CoV-2 not detected	119	n/a	n/a	n/a	SARS-CoV-2 not detected	1
120	n/a	n/a	n/a	SARS-CoV-2 not detected	120	n/a	n/a	n/a	SARS-CoV-2 not detected	1
121	n/a	n/a	n/a	SARS-CoV-2 not detected	121	n/a	n/a	n/a	SARS-CoV-2 not detected	1
122	n/a	n/a	n/a	SARS-CoV-2 not detected	122	n/a	n/a	n/a	SARS-CoV-2 not detected	1
123	n/a	n/a	n/a	SARS-CoV-2 not detected	123	n/a	n/a	n/a	SARS-CoV-2 not detected	1
124	n/a	n/a	n/a	SARS-CoV-2 not detected	124	n/a	n/a	n/a	SARS-CoV-2 not detected	1
125	n/a	n/a	n/a	SARS-CoV-2 not detected	125	n/a	n/a	n/a	SARS-CoV-2 not detected	1
126	n/a	n/a	n/a	SARS-CoV-2 not detected	126	n/a	n/a	n/a	SARS-CoV-2 not detected	1
127	n/a	n/a	n/a	SARS-CoV-2 not detected	127	n/a	n/a	n/a	SARS-CoV-2 not detected	1
128	n/a	n/a	n/a	SARS-CoV-2 not detected	128	n/a	n/a	n/a	SARS-CoV-2 not detected	1
129	n/a	n/a	n/a	SARS-CoV-2 not detected	129	n/a	n/a	n/a	SARS-CoV-2 not detected	1
130	n/a	n/a	n/a	SARS-CoV-2 not detected	130	n/a	n/a	n/a	SARS-CoV-2 not detected	1
131	n/a	n/a	n/a	SARS-CoV-2 not detected	131	n/a	n/a	n/a	SARS-CoV-2 not detected	1
132	n/a	n/a	n/a	SARS-CoV-2 not detected	132	n/a	n/a	n/a	SARS-CoV-2 not detected	1
133	n/a	n/a	n/a	SARS-CoV-2 not detected	133	n/a	n/a	n/a	SARS-CoV-2 not detected	1
134	n/a	n/a	n/a	SARS-CoV-2 not detected	134	n/a	n/a	n/a	SARS-CoV-2 not detected	1
135	n/a	n/a	n/a	SARS-CoV-2 not detected	135	n/a	n/a	n/a	SARS-CoV-2 not detected	1
136	n/a	n/a	n/a	SARS-CoV-2 not detected	136	n/a	n/a	n/a	SARS-CoV-2 not detected	1
137	n/a	n/a	n/a	SARS-CoV-2 not detected	137	n/a	n/a	n/a	SARS-CoV-2 not detected	1
138	n/a	n/a	n/a	SARS-CoV-2 not detected	138	n/a	n/a	n/a	SARS-CoV-2 not detected	1
139	n/a	n/a	n/a	SARS-CoV-2 not detected	139	n/a	n/a	n/a	SARS-CoV-2 not detected	1
140	n/a	n/a	n/a	SARS-CoV-2 not detected	140	n/a	n/a	n/a	SARS-CoV-2 not detected	1
141	n/a	n/a	n/a	SARS-CoV-2 not detected	141	n/a	n/a	n/a	SARS-CoV-2 not detected	1
142	n/a	n/a	n/a	SARS-CoV-2 not detected	142	n/a	n/a	n/a	SARS-CoV-2 not detected	1
143	n/a	n/a	n/a	SARS-CoV-2 not detected	143	n/a	n/a	n/a	SARS-CoV-2 not detected	1
144	n/a	n/a	n/a	SARS-CoV-2 not detected	144	n/a	n/a	n/a	SARS-CoV-2 not detected	1
145	n/a	n/a	n/a	SARS-CoV-2 not detected	145	n/a	n/a	n/a	SARS-CoV-2 not detected	1
146	n/a	n/a	n/a	SARS-CoV-2 not detected	146	n/a	n/a	n/a	SARS-CoV-2 not detected	1
147	n/a	n/a	n/a	SARS-CoV-2 not detected	147	n/a	n/a	n/a	SARS-CoV-2 not detected	1
148	n/a	n/a	n/a	SARS-CoV-2 not detected	148	n/a	n/a	n/a	SARS-CoV-2 not detected	1
149	n/a	n/a	n/a	SARS-CoV-2 not detected	149	n/a	n/a	n/a	SARS-CoV-2 not detected	1
150	n/a	n/a	n/a	SARS-CoV-2 not detected	150	n/a	n/a	n/a	SARS-CoV-2 not detected	1
151	n/a	n/a	n/a	SARS-CoV-2 not detected	151	n/a	n/a	n/a	SARS-CoV-2 not detected	1
152	n/a	n/a	n/a	SARS-CoV-2 not detected	152	n/a	n/a	n/a	SARS-CoV-2 not detected	1
153	n/a	n/a	n/a	SARS-CoV-2 not detected	153	n/a	n/a	n/a	SARS-CoV-2 not detected	1
154	n/a	n/a	n/a	SARS-CoV-2 not detected	154	n/a	n/a	n/a	SARS-CoV-2 not detected	1
155	n/a	n/a	n/a	SARS-CoV-2 not detected	155	n/a	n/a	n/a	SARS-CoV-2 not detected	1
156	n/a	n/a	n/a	SARS-CoV-2 not detected	156	n/a	n/a	n/a	SARS-CoV-2 not detected	1
157	n/a	n/a	n/a	SARS-CoV-2 not detected	157	34.23	36.45	31.78	SARS-CoV-2 detected	0
158	n/a	n/a	n/a	SARS-CoV-2 not detected	158	n/a	n/a	n/a	SARS-CoV-2 not detected	1
159	n/a	n/a	n/a	SARS-CoV-2 not detected	159	n/a	n/a	n/a	SARS-CoV-2 not detected	1
160	n/a	n/a	n/a	SARS-CoV-2 not detected	160	n/a	n/a	n/a	SARS-CoV-2 not detected	1
161	n/a	n/a	n/a	SARS-CoV-2 not detected	161	n/a	n/a	n/a	SARS-CoV-2 not detected	1
162	n/a	n/a	n/a	SARS-CoV-2 not detected	162	n/a	n/a	n/a	SARS-CoV-2 not detected	1
163	n/a	n/a	n/a	SARS-CoV-2 not detected	163	n/a	n/a	n/a	SARS-CoV-2 not detected	1
164	n/a	n/a	n/a	SARS-CoV-2 not detected	164	n/a	n/a	n/a	SARS-CoV-2 not detected	1
165	n/a	n/a	n/a	SARS-CoV-2 not detected	165	n/a	n/a	n/a	SARS-CoV-2 not detected	1
166	n/a	n/a	n/a	SARS-CoV-2 not detected	166	n/a	n/a	n/a	SARS-CoV-2 not detected	1
167	n/a	n/a	n/a	SARS-CoV-2 not detected	167	n/a	n/a	n/a	SARS-CoV-2 not detected	1
168	n/a	n/a	n/a	SARS-CoV-2 not detected	168	n/a	n/a	n/a	SARS-CoV-2 not detected	1
169	n/a	n/a	n/a	SARS-CoV-2 not detected	169	n/a	n/a	n/a	SARS-CoV-2 not detected	1
170	n/a	n/a	n/a	SARS-CoV-2 not detected	170	n/a	n/a	n/a	SARS-CoV-2 not detected	1
171	n/a	n/a	n/a	SARS-CoV-2 not detected	171	n/a	n/a	n/a	SARS-CoV-2 not detected	1
172	n/a	n/a	n/a	SARS-CoV-2 not detected	172	n/a	n/a	n/a	SARS-CoV-2 not detected	1
173	n/a	n/a	n/a	SARS-CoV-2 not detected	173	n/a	n/a	n/a	SARS-CoV-2 not detected	1
174	n/a	n/a	n/a	SARS-CoV-2 not detected	174	n/a	n/a	n/a	SARS-CoV-2 not detected	1
175	n/a	n/a	n/a	SARS-CoV-2 not detected	175	n/a	n/a	n/a	SARS-CoV-2 not detected	1
176	n/a	n/a	n/a	SARS-CoV-2 not detected	176	n/a	n/a	n/a	SARS-CoV-2 not detected	1
177	n/a	n/a	n/a	SARS-CoV-2 not detected	177	n/a	n/a	n/a	SARS-CoV-2 not detected	1
178	n/a	n/a	n/a	SARS-CoV-2 not detected	178	n/a	n/a	n/a	SARS-CoV-2 not detected	1
179	n/a	n/a	n/a	SARS-CoV-2 not detected	179	n/a	n/a	n/a	SARS-CoV-2 not detected	1
180	n/a	n/a	n/a	SARS-CoV-2 not detected	180	n/a	n/a	n/a	SARS-CoV-2 not detected	1
181	n/a	n/a	n/a	SARS-CoV-2 not detected	181	n/a	n/a	n/a	SARS-CoV-2 not detected	1
182	n/a	n/a	n/a	SARS-CoV-2 not detected	182	n/a	n/a	n/a	SARS-CoV-2 not detected	1
183	n/a	n/a	n/a	SARS-CoV-2 not detected	183	n/a	n/a	n/a	SARS-CoV-2 not detected	1
184	n/a	n/a	n/a	SARS-CoV-2 not detected	184	n/a	n/a	n/a	SARS-CoV-2 not detected	1
185	n/a	n/a	n/a	SARS-CoV-2 not detected	185	n/a	n/a	n/a	SARS-CoV-2 not detected	1
186	n/a	n/a	n/a	SARS-CoV-2 not detected	186	n/a	n/a	n/a	SARS-CoV-2 not detected	1
187	n/a	n/a	n/a	SARS-CoV-2 not detected	187	n/a	n/a	n/a	SARS-CoV-2 not detected	1
188	n/a	n/a	n/a	SARS-CoV-2 not detected	188	n/a	n/a	n/a	SARS-CoV-2 not detected	1
189	n/a	n/a	n/a	SARS-CoV-2 not detected	189	n/a	n/a	n/a	SARS-CoV-2 not detected	1
190	n/a	n/a	n/a	SARS-CoV-2 not detected	190	n/a	n/a	n/a	SARS-CoV-2 not detected	1
191	n/a	n/a	n/a	SARS-CoV-2 not detected	191	n/a	n/a	n/a	SARS-CoV-2 not detected	1
192	n/a	n/a	n/a	SARS-CoV-2 not detected	192	n/a	n/a	n/a	SARS-CoV-2 not detected	1
193	n/a	n/a	n/a	SARS-CoV-2 not detected	193	n/a	n/a	n/a	SARS-CoV-2 not detected	1
194	n/a	n/a	n/a	SARS-CoV-2 not detected	194	n/a	n/a	n/a	SARS-CoV-2 not detected	1
195	n/a	n/a	n/a	SARS-CoV-2 not detected	195	n/a	n/a	n/a	SARS-CoV-2 not detected	1
196	n/a	n/a	n/a	SARS-CoV-2 not detected	196	n/a	n/a	n/a	SARS-CoV-2 not detected	1
197	n/a	n/a	n/a	SARS-CoV-2 not detected	197	n/a	n/a	n/a	SARS-CoV-2 not detected	1
198	n/a	n/a	n/a	SARS-CoV-2 not detected	198	n/a	n/a	n/a	SARS-CoV-2 not detected	1
199	n/a	n/a	n/a	SARS-CoV-2 not detected	199	n/a	n/a	n/a	SARS-CoV-2 not detected	1
200	n/a	n/a	n/a	SARS-CoV-2 not detected	200	n/a	n/a	n/a	SARS-CoV-2 not detected	1
201	n/a	n/a	n/a	SARS-CoV-2 not detected	201	n/a	n/a	n/a	SARS-CoV-2 not detected	1
202	n/a	n/a	n/a	SARS-CoV-2 not detected	202	n/a	n/a	n/a	SARS-CoV-2 not detected	1
203	n/a	n/a	n/a	SARS-CoV-2 not detected	203	n/a	n/a	n/a	SARS-CoV-2 not detected	1
204	n/a	n/a	n/a	SARS-CoV-2 not detected	204	n/a	n/a	n/a	SARS-CoV-2 not detected	1
205	n/a	n/a	n/a	SARS-CoV-2 not detected	205	27.72	29.7	28.24	SARS-CoV-2 detected	0
206	n/a	n/a	n/a	SARS-CoV-2 not detected	206	n/a	n/a	n/a	SARS-CoV-2 not detected	1
207	n/a	n/a	n/a	SARS-CoV-2 not detected	207	n/a	n/a	n/a	SARS-CoV-2 not detected	1
208	n/a	n/a	n/a	SARS-CoV-2 not detected	208	n/a	n/a	n/a	SARS-CoV-2 not detected	1
209	n/a	n/a	n/a	SARS-CoV-2 not detected	209	n/a	n/a	n/a	SARS-CoV-2 not detected	1
210	n/a	n/a	n/a	SARS-CoV-2 not detected	210	n/a	n/a	n/a	SARS-CoV-2 not detected	1
211	n/a	n/a	n/a	SARS-CoV-2 not detected	211	n/a	n/a	n/a	SARS-CoV-2 not detected	1
212	n/a	n/a	n/a	SARS-CoV-2 not detected	212	n/a	n/a	n/a	SARS-CoV-2 not detected	1
213	n/a	n/a	n/a	SARS-CoV-2 not detected	213	n/a	n/a	n/a	SARS-CoV-2 not detected	1
214	n/a	n/a	n/a	SARS-CoV-2 not detected	214	n/a	n/a	n/a	SARS-CoV-2 not detected	1
215	n/a	n/a	n/a	SARS-CoV-2 not detected	215	n/a	n/a	n/a	SARS-CoV-2 not detected	1
216	n/a	n/a	n/a	SARS-CoV-2 not detected	216	n/a	n/a	n/a	SARS-CoV-2 not detected	1
217	n/a	n/a	n/a	SARS-CoV-2 not detected	217	n/a	n/a	n/a	SARS-CoV-2 not detected	1
218	n/a	n/a	n/a	SARS-CoV-2 not detected	218	n/a	n/a	n/a	SARS-CoV-2 not detected	1
219	n/a	n/a	n/a	SARS-CoV-2 not detected	219	n/a	n/a	n/a	SARS-CoV-2 not detected	1
220	n/a	n/a	n/a	SARS-CoV-2 not detected	220	n/a	n/a	n/a	SARS-CoV-2 not detected	1
221	n/a	n/a	n/a	SARS-CoV-2 not detected	221	n/a	n/a	n/a	SARS-CoV-2 not detected	1
222	n/a	n/a	n/a	SARS-CoV-2 not detected	222	n/a	n/a	n/a	SARS-CoV-2 not detected	1
223	n/a	n/a	n/a	SARS-CoV-2 not detected	223	n/a	n/a	n/a	SARS-CoV-2 not detected	1
224	n/a	n/a	n/a	SARS-CoV-2 not detected	224	n/a	n/a	n/a	SARS-CoV-2 not detected	1
225	n/a	n/a	n/a	SARS-CoV-2 not detected	225	n/a	n/a	n/a	SARS-CoV-2 not detected	1
226	n/a	n/a	n/a	SARS-CoV-2 not detected	226	n/a	n/a	n/a	SARS-CoV-2 not detected	1
227	n/a	n/a	n/a	SARS-CoV-2 not detected	227	n/a	n/a	n/a	SARS-CoV-2 not detected	1
228	n/a	n/a	n/a	SARS-CoV-2 not detected	228	n/a	n/a	n/a	SARS-CoV-2 not detected	1
229	n/a	n/a	n/a	SARS-CoV-2 not detected	229	n/a	n/a	n/a	SARS-CoV-2 not detected	1
230	n/a	n/a	n/a	SARS-CoV-2 not detected	230	n/a	n/a	n/a	SARS-CoV-2 not detected	1
231	n/a	n/a	n/a	SARS-CoV-2 not detected	231	n/a	n/a	n/a	SARS-CoV-2 not detected	1
232	n/a	n/a	n/a	SARS-CoV-2 not detected	232	n/a	n/a	n/a	SARS-CoV-2 not detected	1
233	n/a	n/a	n/a	SARS-CoV-2 not detected	233	n/a	n/a	n/a	SARS-CoV-2 not detected	1
234	n/a	n/a	n/a	SARS-CoV-2 not detected	234	n/a	n/a	n/a	SARS-CoV-2 not detected	1
235	n/a	n/a	n/a	SARS-CoV-2 not detected	235	n/a	n/a	n/a	SARS-CoV-2 not detected	1
236	n/a	n/a	n/a	SARS-CoV-2 not detected	236	n/a	n/a	n/a	SARS-CoV-2 not detected	1
237	n/a	n/a	n/a	SARS-CoV-2 not detected	237	n/a	n/a	n/a	SARS-CoV-2 not detected	1
238	n/a	n/a	n/a	SARS-CoV-2 not detected	238	n/a	n/a	n/a	SARS-CoV-2 not detected	1
239	n/a	n/a	n/a	SARS-CoV-2 not detected	239	n/a	n/a	n/a	SARS-CoV-2 not detected	1
240	n/a	n/a	n/a	SARS-CoV-2 not detected	240	n/a	n/a	n/a	SARS-CoV-2 not detected	1
241	n/a	n/a	n/a	SARS-CoV-2 not detected	241	n/a	n/a	n/a	SARS-CoV-2 not detected	1
242	n/a	n/a	n/a	SARS-CoV-2 not detected	242	n/a	n/a	n/a	SARS-CoV-2 not detected	1
243	n/a	n/a	n/a	SARS-CoV-2 not detected	243	n/a	n/a	n/a	SARS-CoV-2 not detected	1
244	n/a	n/a	n/a	SARS-CoV-2 not detected	244	n/a	n/a	n/a	SARS-CoV-2 not detected	1
245	n/a	n/a	n/a	SARS-CoV-2 not detected	245	n/a	n/a	n/a	SARS-CoV-2 not detected	1
246	n/a	n/a	n/a	SARS-CoV-2 not detected	246	n/a	n/a	n/a	SARS-CoV-2 not detected	1
247	n/a	n/a	n/a	SARS-CoV-2 not detected	247	n/a	n/a	n/a	SARS-CoV-2 not detected	1
248	n/a	n/a	n/a	SARS-CoV-2 not detected	248	n/a	n/a	n/a	SARS-CoV-2 not detected	1
249	n/a	n/a	n/a	SARS-CoV-2 not detected	249	n/a	n/a	n/a	SARS-CoV-2 not detected	1
250	n/a	n/a	n/a	SARS-CoV-2 not detected	250	n/a	n/a	n/a	SARS-CoV-2 not detected	1
251	n/a	n/a	n/a	SARS-CoV-2 not detected	251	n/a	n/a	n/a	SARS-CoV-2 not detected	1
252	n/a	n/a	n/a	SARS-CoV-2 not detected	252	n/a	n/a	n/a	SARS-CoV-2 not detected	1
253	n/a	n/a	n/a	SARS-CoV-2 not detected	253	n/a	n/a	n/a	SARS-CoV-2 not detected	1
254	n/a	n/a	n/a	SARS-CoV-2 not detected	254	n/a	n/a	n/a	SARS-CoV-2 not detected	1
255	n/a	n/a	n/a	SARS-CoV-2 not detected	255	n/a	n/a	n/a	SARS-CoV-2 not detected	1
256	n/a	n/a	n/a	SARS-CoV-2 not detected	256	n/a	n/a	n/a	SARS-CoV-2 not detected	1
257	n/a	n/a	n/a	SARS-CoV-2 not detected	257	n/a	n/a	n/a	SARS-CoV-2 not detected	1
258	n/a	n/a	n/a	SARS-CoV-2 not detected	258	n/a	n/a	n/a	SARS-CoV-2 not detected	1
259	n/a	n/a	n/a	SARS-CoV-2 not detected	259	n/a	n/a	n/a	SARS-CoV-2 not detected	1
260	n/a	n/a	n/a	SARS-CoV-2 not detected	260	n/a	n/a	n/a	SARS-CoV-2 not detected	1
261	n/a	n/a	n/a	SARS-CoV-2 not detected	261	n/a	n/a	n/a	SARS-CoV-2 not detected	1
262	n/a	n/a	n/a	SARS-CoV-2 not detected	262	n/a	n/a	n/a	SARS-CoV-2 not detected	1
263	n/a	n/a	n/a	SARS-CoV-2 not detected	263	n/a	n/a	n/a	SARS-CoV-2 not detected	1
264	n/a	n/a	n/a	SARS-CoV-2 not detected	264	n/a	n/a	n/a	SARS-CoV-2 not detected	1
265	n/a	n/a	n/a	SARS-CoV-2 not detected	265	n/a	n/a	n/a	SARS-CoV-2 not detected	1
266	n/a	n/a	n/a	SARS-CoV-2 not detected	266	n/a	n/a	n/a	SARS-CoV-2 not detected	1
267	n/a	n/a	n/a	SARS-CoV-2 not detected	267	n/a	n/a	n/a	SARS-CoV-2 not detected	1
268	n/a	n/a	n/a	SARS-CoV-2 not detected	268	n/a	n/a	n/a	SARS-CoV-2 not detected	1
269	n/a	n/a	n/a	SARS-CoV-2 not detected	269	n/a	n/a	n/a	SARS-CoV-2 not detected	1
270	n/a	n/a	n/a	SARS-CoV-2 not detected	270	n/a	n/a	n/a	SARS-CoV-2 not detected	1
271	n/a	n/a	n/a	SARS-CoV-2 not detected	271	n/a	n/a	n/a	SARS-CoV-2 not detected	1
272	n/a	n/a	n/a	SARS-CoV-2 not detected	272	n/a	n/a	n/a	SARS-CoV-2 not detected	1
273	n/a	n/a	n/a	SARS-CoV-2 not detected	273	n/a	n/a	n/a	SARS-CoV-2 not detected	1
274	n/a	n/a	n/a	SARS-CoV-2 not detected	274	n/a	n/a	n/a	SARS-CoV-2 not detected	1
275	n/a	n/a	n/a	SARS-CoV-2 not detected	275	n/a	n/a	n/a	SARS-CoV-2 not detected	1
276	n/a	n/a	n/a	SARS-CoV-2 not detected	276	n/a	n/a	n/a	SARS-CoV-2 not detected	1
277	n/a	n/a	n/a	SARS-CoV-2 not detected	277	n/a	n/a	n/a	SARS-CoV-2 not detected	1
278	n/a	n/a	n/a	SARS-CoV-2 not detected	278	n/a	n/a	n/a	SARS-CoV-2 not detected	1
279	n/a	n/a	n/a	SARS-CoV-2 not detected	279	n/a	n/a	n/a	SARS-CoV-2 not detected	1
280	n/a	n/a	n/a	SARS-CoV-2 not detected	280	n/a	n/a	n/a	SARS-CoV-2 not detected	1
281	n/a	n/a	n/a	SARS-CoV-2 not detected	281	n/a	n/a	n/a	SARS-CoV-2 not detected	1
282	n/a	n/a	n/a	SARS-CoV-2 not detected	282	n/a	n/a	n/a	SARS-CoV-2 not detected	1
283	n/a	n/a	n/a	SARS-CoV-2 not detected	283	n/a	n/a	n/a	SARS-CoV-2 not detected	1
284	n/a	n/a	n/a	SARS-CoV-2 not detected	284	n/a	n/a	n/a	SARS-CoV-2 not detected	1
285	n/a	n/a	n/a	SARS-CoV-2 not detected	285	n/a	n/a	n/a	SARS-CoV-2 not detected	1
286	n/a	n/a	n/a	SARS-CoV-2 not detected	286	n/a	n/a	n/a	SARS-CoV-2 not detected	1
287	n/a	n/a	n/a	SARS-CoV-2 not detected	287	n/a	n/a	n/a	SARS-CoV-2 not detected	1
288	n/a	n/a	n/a	SARS-CoV-2 not detected	288	n/a	n/a	n/a	SARS-CoV-2 not detected	1
289	n/a	n/a	n/a	SARS-CoV-2 not detected	289	n/a	n/a	n/a	SARS-CoV-2 not detected	1
290	n/a	n/a	n/a	SARS-CoV-2 not detected	290	n/a	n/a	n/a	SARS-CoV-2 not detected	1
291	n/a	n/a	n/a	SARS-CoV-2 not detected	291	n/a	n/a	n/a	SARS-CoV-2 not detected	1
292	n/a	n/a	n/a	SARS-CoV-2 not detected	292	n/a	n/a	n/a	SARS-CoV-2 not detected	1
293	n/a	n/a	n/a	SARS-CoV-2 not detected	293	n/a	n/a	n/a	SARS-CoV-2 not detected	1
294	n/a	n/a	n/a	SARS-CoV-2 not detected	294	n/a	n/a	n/a	SARS-CoV-2 not detected	1
295	n/a	n/a	n/a	SARS-CoV-2 not detected	295	n/a	n/a	n/a	SARS-CoV-2 not detected	1
296	n/a	n/a	n/a	SARS-CoV-2 not detected	296	n/a	n/a	n/a	SARS-CoV-2 not detected	1
297	n/a	n/a	n/a	SARS-CoV-2 not detected	297	n/a	n/a	n/a	SARS-CoV-2 not detected	1
298	n/a	n/a	n/a	SARS-CoV-2 not detected	298	n/a	n/a	n/a	SARS-CoV-2 not detected	1
299	n/a	n/a	n/a	SARS-CoV-2 not detected	299	n/a	n/a	n/a	SARS-CoV-2 not detected	1
300	n/a	n/a	n/a	SARS-CoV-2 not detected	300	n/a	n/a	n/a	SARS-CoV-2 not detected	1
301	n/a	n/a	n/a	SARS-CoV-2 not detected	301	n/a	n/a	n/a	SARS-CoV-2 not detected	1
302	n/a	n/a	n/a	SARS-CoV-2 not detected	302	n/a	n/a	n/a	SARS-CoV-2 not detected	1
303	n/a	n/a	n/a	SARS-CoV-2 not detected	303	n/a	n/a	n/a	SARS-CoV-2 not detected	1
304	n/a	n/a	n/a	SARS-CoV-2 not detected	304	n/a	n/a	n/a	SARS-CoV-2 not detected	1
305	n/a	n/a	n/a	SARS-CoV-2 not detected	305	n/a	n/a	n/a	SARS-CoV-2 not detected	1
306	n/a	n/a	n/a	SARS-CoV-2 not detected	306	n/a	n/a	n/a	SARS-CoV-2 not detected	1
307	n/a	n/a	n/a	SARS-CoV-2 not detected	307	n/a	n/a	n/a	SARS-CoV-2 not detected	1
308	n/a	n/a	n/a	SARS-CoV-2 not detected	308	n/a	n/a	n/a	SARS-CoV-2 not detected	1
309	n/a	n/a	n/a	SARS-CoV-2 not detected	309	n/a	n/a	n/a	SARS-CoV-2 not detected	1
310	n/a	n/a	n/a	SARS-CoV-2 not detected	310	n/a	n/a	n/a	SARS-CoV-2 not detected	1
311	n/a	n/a	n/a	SARS-CoV-2 not detected	311	n/a	n/a	n/a	SARS-CoV-2 not detected	1
312	n/a	n/a	n/a	SARS-CoV-2 not detected	312	n/a	n/a	n/a	SARS-CoV-2 not detected	1
313	n/a	n/a	n/a	SARS-CoV-2 not detected	313	n/a	n/a	n/a	SARS-CoV-2 not detected	1
314	n/a	n/a	n/a	SARS-CoV-2 not detected	314	n/a	n/a	n/a	SARS-CoV-2 not detected	1
315	n/a	n/a	n/a	SARS-CoV-2 not detected	315	n/a	n/a	n/a	SARS-CoV-2 not detected	1
316	n/a	n/a	n/a	SARS-CoV-2 not detected	316	n/a	n/a	n/a	SARS-CoV-2 not detected	1
317	n/a	n/a	n/a	SARS-CoV-2 not detected	317	n/a	n/a	n/a	SARS-CoV-2 not detected	1
318	n/a	n/a	n/a	SARS-CoV-2 not detected	318	n/a	n/a	n/a	SARS-CoV-2 not detected	1
319	n/a	n/a	n/a	SARS-CoV-2 not detected	319	n/a	n/a	n/a	SARS-CoV-2 not detected	1
320	n/a	n/a	n/a	SARS-CoV-2 not detected	320	n/a	n/a	n/a	SARS-CoV-2 not detected	1
321	n/a	n/a	n/a	SARS-CoV-2 not detected	321	n/a	n/a	n/a	SARS-CoV-2 not detected	1
322	n/a	n/a	n/a	SARS-CoV-2 not detected	322	n/a	n/a	n/a	SARS-CoV-2 not detected	1
323	n/a	n/a	n/a	SARS-CoV-2 not detected	323	n/a	n/a	n/a	SARS-CoV-2 not detected	1
324	n/a	n/a	n/a	SARS-CoV-2 not detected	324	n/a	n/a	n/a	SARS-CoV-2 not detected	1
325	n/a	n/a	n/a	SARS-CoV-2 not detected	325	n/a	n/a	n/a	SARS-CoV-2 not detected	1
326	n/a	n/a	n/a	SARS-CoV-2 not detected	326	n/a	n/a	n/a	SARS-CoV-2 not detected	1
327	n/a	n/a	n/a	SARS-CoV-2 not detected	327	n/a	n/a	n/a	SARS-CoV-2 not detected	1
328	n/a	n/a	n/a	SARS-CoV-2 not detected	328	n/a	n/a	n/a	SARS-CoV-2 not detected	1
329	n/a	n/a	n/a	SARS-CoV-2 not detected	329	n/a	n/a	n/a	SARS-CoV-2 not detected	1
330	n/a	n/a	n/a	SARS-CoV-2 not detected	330	n/a	n/a	n/a	SARS-CoV-2 not detected	1
331	n/a	n/a	n/a	SARS-CoV-2 not detected	331	n/a	n/a	n/a	SARS-CoV-2 not detected	1
332	n/a	n/a	n/a	SARS-CoV-2 not detected	332	n/a	n/a	n/a	SARS-CoV-2 not detected	1
333	n/a	n/a	n/a	SARS-CoV-2 not detected	333	n/a	n/a	n/a	SARS-CoV-2 not detected	1
334	n/a	n/a	n/a	SARS-CoV-2 not detected	334	n/a	n/a	n/a	SARS-CoV-2 not detected	1
335	n/a	n/a	n/a	SARS-CoV-2 not detected	335	n/a	n/a	n/a	SARS-CoV-2 not detected	1
336	n/a	n/a	n/a	SARS-CoV-2 not detected	336	n/a	n/a	n/a	SARS-CoV-2 not detected	1
337	n/a	n/a	n/a	SARS-CoV-2 not detected	337	n/a	n/a	n/a	SARS-CoV-2 not detected	1
338	n/a	n/a	n/a	SARS-CoV-2 not detected	338	n/a	n/a	n/a	SARS-CoV-2 not detected	1
339	n/a	n/a	n/a	SARS-CoV-2 not detected	339	n/a	n/a	n/a	SARS-CoV-2 not detected	1
340	n/a	n/a	n/a	SARS-CoV-2 not detected	340	n/a	n/a	36.36	SARS-CoV-2 detected	0
341	n/a	n/a	n/a	SARS-CoV-2 not detected	341	n/a	n/a	n/a	SARS-CoV-2 not detected	1
342	n/a	n/a	n/a	SARS-CoV-2 not detected	342	n/a	n/a	n/a	SARS-CoV-2 not detected	1
343	n/a	n/a	n/a	SARS-CoV-2 not detected	343	n/a	n/a	n/a	SARS-CoV-2 not detected	1
344	n/a	n/a	n/a	SARS-CoV-2 not detected	344	n/a	n/a	n/a	SARS-CoV-2 not detected	1
345	n/a	n/a	n/a	SARS-CoV-2 not detected	345	n/a	n/a	n/a	SARS-CoV-2 not detected	1
346	n/a	n/a	n/a	SARS-CoV-2 not detected	346	n/a	n/a	n/a	SARS-CoV-2 not detected	1
347	n/a	n/a	n/a	SARS-CoV-2 not detected	347	n/a	n/a	n/a	SARS-CoV-2 not detected	1
348	n/a	n/a	n/a	SARS-CoV-2 not detected	348	36.61	n/a	n/a	Inconclusive	0
349	n/a	n/a	n/a	SARS-CoV-2 not detected	349	n/a	n/a	n/a	SARS-CoV-2 not detected	1
350	n/a	n/a	n/a	SARS-CoV-2 not detected	350	n/a	n/a	n/a	SARS-CoV-2 not detected	1
351	n/a	n/a	n/a	SARS-CoV-2 not detected	351	n/a	n/a	n/a	SARS-CoV-2 not detected	1
352	n/a	n/a	n/a	SARS-CoV-2 not detected	352	n/a	n/a	n/a	SARS-CoV-2 not detected	1
353	n/a	n/a	n/a	SARS-CoV-2 not detected	353	n/a	n/a	n/a	SARS-CoV-2 not detected	1
354	n/a	n/a	n/a	SARS-CoV-2 not detected	354	n/a	n/a	n/a	SARS-CoV-2 not detected	1
355	n/a	n/a	n/a	SARS-CoV-2 not detected	355	n/a	n/a	n/a	SARS-CoV-2 not detected	1
356	n/a	n/a	n/a	SARS-CoV-2 not detected	356	n/a	n/a	n/a	SARS-CoV-2 not detected	1
357	n/a	n/a	n/a	SARS-CoV-2 not detected	357	n/a	n/a	n/a	SARS-CoV-2 not detected	1
358	n/a	n/a	n/a	SARS-CoV-2 not detected	358	n/a	n/a	n/a	SARS-CoV-2 not detected	1
359	n/a	n/a	n/a	SARS-CoV-2 not detected	359	n/a	n/a	n/a	SARS-CoV-2 not detected	1
360	n/a	n/a	n/a	SARS-CoV-2 not detected	360	n/a	n/a	n/a	SARS-CoV-2 not detected	1
361	n/a	n/a	n/a	SARS-CoV-2 not detected	361	37.80	n/a	n/a	Inconclusive	0
362	n/a	n/a	n/a	SARS-CoV-2 not detected	362	n/a	n/a	n/a	SARS-CoV-2 not detected	1
363	n/a	n/a	n/a	SARS-CoV-2 not detected	363	n/a	n/a	n/a	SARS-CoV-2 not detected	1
364	n/a	n/a	n/a	SARS-CoV-2 not detected	364	n/a	n/a	n/a	SARS-CoV-2 not detected	1
365	n/a	n/a	n/a	SARS-CoV-2 not detected	365	n/a	n/a	n/a	SARS-CoV-2 not detected	1
366	n/a	n/a	n/a	SARS-CoV-2 not detected	366	n/a	n/a	n/a	SARS-CoV-2 not detected	1
367	n/a	n/a	n/a	SARS-CoV-2 not detected	367	n/a	n/a	n/a	SARS-CoV-2 not detected	1
368	n/a	n/a	n/a	SARS-CoV-2 not detected	368	n/a	n/a	n/a	SARS-CoV-2 not detected	1
369	n/a	n/a	n/a	SARS-CoV-2 not detected	369	n/a	n/a	n/a	SARS-CoV-2 not detected	1
370	n/a	n/a	n/a	SARS-CoV-2 not detected	370	n/a	n/a	n/a	SARS-CoV-2 not detected	1
371	n/a	n/a	n/a	SARS-CoV-2 not detected	371	n/a	n/a	n/a	SARS-CoV-2 not detected	1
372	n/a	n/a	n/a	SARS-CoV-2 not detected	372	n/a	n/a	n/a	SARS-CoV-2 not detected	1
373	n/a	n/a	n/a	SARS-CoV-2 not detected	373	n/a	n/a	n/a	SARS-CoV-2 not detected	1
374	n/a	n/a	n/a	SARS-CoV-2 not detected	374	n/a	n/a	n/a	SARS-CoV-2 not detected	1
375	n/a	n/a	n/a	SARS-CoV-2 not detected	375	n/a	n/a	n/a	SARS-CoV-2 not detected	1
376	n/a	n/a	n/a	SARS-CoV-2 not detected	376	n/a	n/a	n/a	SARS-CoV-2 not detected	1
377	n/a	n/a	n/a	SARS-CoV-2 not detected	377	n/a	n/a	n/a	SARS-CoV-2 not detected	1
378	n/a	n/a	n/a	SARS-CoV-2 not detected	378	n/a	n/a	n/a	SARS-CoV-2 not detected	1
379	n/a	n/a	n/a	SARS-CoV-2 not detected	379	n/a	n/a	n/a	SARS-CoV-2 not detected	1
380	n/a	n/a	n/a	SARS-CoV-2 not detected	380	n/a	n/a	n/a	SARS-CoV-2 not detected	1
381	n/a	n/a	n/a	SARS-CoV-2 not detected	381	n/a	n/a	n/a	SARS-CoV-2 not detected	1
382	n/a	n/a	n/a	SARS-CoV-2 not detected	382	n/a	n/a	n/a	SARS-CoV-2 not detected	1
383	n/a	n/a	n/a	SARS-CoV-2 not detected	383	n/a	n/a	n/a	SARS-CoV-2 not detected	1
384	n/a	n/a	n/a	SARS-CoV-2 not detected	384	n/a	n/a	n/a	SARS-CoV-2 not detected	1
385	n/a	n/a	n/a	SARS-CoV-2 not detected	385	n/a	n/a	n/a	SARS-CoV-2 not detected	1
386	n/a	n/a	n/a	SARS-CoV-2 not detected	386	n/a	n/a	n/a	SARS-CoV-2 not detected	1
387	n/a	n/a	n/a	SARS-CoV-2 not detected	387	n/a	n/a	n/a	SARS-CoV-2 not detected	1
388	n/a	n/a	n/a	SARS-CoV-2 not detected	388	n/a	n/a	n/a	SARS-CoV-2 not detected	1
389	n/a	n/a	n/a	SARS-CoV-2 not detected	389	n/a	n/a	n/a	SARS-CoV-2 not detected	1
390	n/a	n/a	n/a	SARS-CoV-2 not detected	390	n/a	n/a	n/a	SARS-CoV-2 not detected	1
391	n/a	n/a	n/a	SARS-CoV-2 not detected	391	n/a	n/a	n/a	SARS-CoV-2 not detected	1
392	n/a	n/a	n/a	SARS-CoV-2 not detected	392	n/a	n/a	n/a	SARS-CoV-2 not detected	1
393	n/a	n/a	n/a	SARS-CoV-2 not detected	393	n/a	n/a	n/a	SARS-CoV-2 not detected	1
394	n/a	n/a	n/a	SARS-CoV-2 not detected	394	32.71	31.63	32.16	SARS-CoV-2 detected	0
395	n/a	n/a	n/a	SARS-CoV-2 not detected	395	n/a	37.34	n/a	SARS-CoV-2 detected	0
396	n/a	n/a	n/a	SARS-CoV-2 not detected	396	n/a	n/a	n/a	SARS-CoV-2 not detected	1
397	n/a	n/a	n/a	SARS-CoV-2 not detected	397	n/a	n/a	n/a	SARS-CoV-2 not detected	1
398	n/a	n/a	n/a	SARS-CoV-2 not detected	398	n/a	n/a	n/a	SARS-CoV-2 not detected	1
399	n/a	n/a	n/a	SARS-CoV-2 not detected	399	n/a	n/a	n/a	SARS-CoV-2 not detected	1
400	n/a	n/a	n/a	SARS-CoV-2 not detected	400	n/a	n/a	n/a	SARS-CoV-2 not detected	1
401	n/a	n/a	n/a	SARS-CoV-2 not detected	401	n/a	n/a	n/a	SARS-CoV-2 not detected	1
402	n/a	n/a	n/a	SARS-CoV-2 not detected	402	n/a	n/a	n/a	SARS-CoV-2 not detected	1
403	n/a	n/a	n/a	SARS-CoV-2 not detected	403	n/a	n/a	n/a	SARS-CoV-2 not detected	1
404	n/a	n/a	n/a	SARS-CoV-2 not detected	404	n/a	n/a	n/a	SARS-CoV-2 not detected	1
405	n/a	n/a	n/a	SARS-CoV-2 not detected	405	n/a	n/a	n/a	SARS-CoV-2 not detected	1
406	n/a	n/a	n/a	SARS-CoV-2 not detected	406	n/a	n/a	n/a	SARS-CoV-2 not detected	1
407	n/a	n/a	n/a	SARS-CoV-2 not detected	407	n/a	n/a	n/a	SARS-CoV-2 not detected	1
408	n/a	n/a	n/a	SARS-CoV-2 not detected	408	n/a	n/a	n/a	SARS-CoV-2 not detected	1
409	n/a	n/a	n/a	SARS-CoV-2 not detected	409	n/a	n/a	n/a	SARS-CoV-2 not detected	1
410	n/a	n/a	n/a	SARS-CoV-2 not detected	410	n/a	n/a	n/a	SARS-CoV-2 not detected	1
411	n/a	n/a	n/a	SARS-CoV-2 not detected	411	n/a	n/a	n/a	SARS-CoV-2 not detected	1
412	n/a	n/a	n/a	SARS-CoV-2 not detected	412	n/a	n/a	n/a	SARS-CoV-2 not detected	1
413	n/a	n/a	n/a	SARS-CoV-2 not detected	413	n/a	n/a	n/a	SARS-CoV-2 not detected	1
414	n/a	n/a	n/a	SARS-CoV-2 not detected	414	n/a	n/a	n/a	SARS-CoV-2 not detected	1
415	n/a	n/a	n/a	SARS-CoV-2 not detected	415	n/a	n/a	n/a	SARS-CoV-2 not detected	1
416	n/a	n/a	n/a	SARS-CoV-2 not detected	416	n/a	n/a	n/a	SARS-CoV-2 not detected	1
417	n/a	n/a	n/a	SARS-CoV-2 not detected	417	n/a	n/a	n/a	SARS-CoV-2 not detected	1
418	n/a	n/a	n/a	SARS-CoV-2 not detected	418	n/a	n/a	n/a	SARS-CoV-2 not detected	1
419	n/a	n/a	n/a	SARS-CoV-2 not detected	419	n/a	n/a	n/a	SARS-CoV-2 not detected	1
420	n/a	n/a	n/a	SARS-CoV-2 not detected	420	n/a	n/a	n/a	SARS-CoV-2 not detected	1
421	n/a	n/a	n/a	SARS-CoV-2 not detected	421	n/a	n/a	n/a	SARS-CoV-2 not detected	1
422	n/a	n/a	n/a	SARS-CoV-2 not detected	422	n/a	n/a	n/a	SARS-CoV-2 not detected	1
423	n/a	n/a	n/a	SARS-CoV-2 not detected	423	n/a	n/a	n/a	SARS-CoV-2 not detected	1
424	n/a	n/a	n/a	SARS-CoV-2 not detected	424	n/a	n/a	n/a	SARS-CoV-2 not detected	1
425	n/a	n/a	n/a	SARS-CoV-2 not detected	425	n/a	n/a	n/a	SARS-CoV-2 not detected	1
426	n/a	n/a	n/a	SARS-CoV-2 not detected	426	n/a	n/a	n/a	SARS-CoV-2 not detected	1
427	n/a	n/a	n/a	SARS-CoV-2 not detected	427	n/a	n/a	n/a	SARS-CoV-2 not detected	1
428	n/a	n/a	n/a	SARS-CoV-2 not detected	428	n/a	n/a	n/a	SARS-CoV-2 not detected	1
429	n/a	n/a	n/a	SARS-CoV-2 not detected	429	n/a	n/a	n/a	SARS-CoV-2 not detected	1
430	n/a	n/a	n/a	SARS-CoV-2 not detected	430	n/a	n/a	n/a	SARS-CoV-2 not detected	1
431	n/a	n/a	n/a	SARS-CoV-2 not detected	431	n/a	n/a	n/a	SARS-CoV-2 not detected	1
432	n/a	n/a	n/a	SARS-CoV-2 not detected	432	n/a	n/a	n/a	SARS-CoV-2 not detected	1
433	n/a	n/a	n/a	SARS-CoV-2 not detected	433	n/a	n/a	n/a	SARS-CoV-2 not detected	1
434	n/a	n/a	n/a	SARS-CoV-2 not detected	434	n/a	n/a	n/a	SARS-CoV-2 not detected	1
435	n/a	n/a	n/a	SARS-CoV-2 not detected	435	n/a	n/a	n/a	SARS-CoV-2 not detected	1
436	n/a	n/a	n/a	SARS-CoV-2 not detected	436	n/a	n/a	n/a	SARS-CoV-2 not detected	1
437	n/a	n/a	n/a	SARS-CoV-2 not detected	437	n/a	n/a	n/a	SARS-CoV-2 not detected	1
438	n/a	n/a	n/a	SARS-CoV-2 not detected	438	n/a	n/a	n/a	SARS-CoV-2 not detected	1
439	n/a	n/a	n/a	SARS-CoV-2 not detected	439	n/a	n/a	n/a	SARS-CoV-2 not detected	1
440	n/a	n/a	n/a	SARS-CoV-2 not detected	440	n/a	n/a	n/a	SARS-CoV-2 not detected	1
441	n/a	n/a	n/a	SARS-CoV-2 not detected	441	29.78	31.28	29.02	SARS-CoV-2 detected	0
442	n/a	n/a	n/a	SARS-CoV-2 not detected	442	n/a	n/a	n/a	SARS-CoV-2 not detected	1
443	n/a	n/a	n/a	SARS-CoV-2 not detected	443	n/a	n/a	n/a	SARS-CoV-2 not detected	1
444	n/a	n/a	n/a	SARS-CoV-2 not detected	444	n/a	n/a	n/a	SARS-CoV-2 not detected	1
445	n/a	n/a	n/a	SARS-CoV-2 not detected	445	n/a	n/a	n/a	SARS-CoV-2 not detected	1
446	n/a	n/a	n/a	SARS-CoV-2 not detected	446	n/a	n/a	n/a	SARS-CoV-2 not detected	1
447	n/a	n/a	n/a	SARS-CoV-2 not detected	447	n/a	n/a	n/a	SARS-CoV-2 not detected	1
448	n/a	n/a	n/a	SARS-CoV-2 not detected	448	n/a	n/a	n/a	SARS-CoV-2 not detected	1
449	n/a	n/a	n/a	SARS-CoV-2 not detected	449	n/a	n/a	n/a	SARS-CoV-2 not detected	1
450	n/a	n/a	n/a	SARS-CoV-2 not detected	450	n/a	n/a	n/a	SARS-CoV-2 not detected	1
451	n/a	n/a	n/a	SARS-CoV-2 not detected	451	n/a	n/a	n/a	SARS-CoV-2 not detected	1
452	n/a	n/a	n/a	SARS-CoV-2 not detected	452	n/a	n/a	n/a	SARS-CoV-2 not detected	1
453	n/a	n/a	n/a	SARS-CoV-2 not detected	453	n/a	n/a	n/a	SARS-CoV-2 not detected	1
454	n/a	n/a	n/a	SARS-CoV-2 not detected	454	n/a	n/a	n/a	SARS-CoV-2 not detected	1
455	n/a	n/a	n/a	SARS-CoV-2 not detected	455	38.02	37.60	38.56	SARS-CoV-2 detected	0
456	n/a	n/a	n/a	SARS-CoV-2 not detected	456	n/a	n/a	n/a	SARS-CoV-2 not detected	1
457	n/a	n/a	n/a	SARS-CoV-2 not detected	457	n/a	n/a	n/a	SARS-CoV-2 not detected	1
458	n/a	n/a	n/a	SARS-CoV-2 not detected	458	n/a	n/a	n/a	SARS-CoV-2 not detected	1
459	n/a	n/a	n/a	SARS-CoV-2 not detected	459	n/a	n/a	n/a	SARS-CoV-2 not detected	1
460	n/a	n/a	n/a	SARS-CoV-2 not detected	460	n/a	n/a	n/a	SARS-CoV-2 not detected	1
461	n/a	n/a	n/a	SARS-CoV-2 not detected	461	n/a	n/a	n/a	SARS-CoV-2 not detected	1
462	n/a	n/a	n/a	SARS-CoV-2 not detected	462	n/a	n/a	n/a	SARS-CoV-2 not detected	1
463	n/a	n/a	n/a	SARS-CoV-2 not detected	463	n/a	n/a	n/a	SARS-CoV-2 not detected	1
464	n/a	n/a	n/a	SARS-CoV-2 not detected	464	n/a	n/a	n/a	SARS-CoV-2 not detected	1
465	n/a	n/a	n/a	SARS-CoV-2 not detected	465	n/a	n/a	n/a	SARS-CoV-2 not detected	1
466	n/a	n/a	n/a	SARS-CoV-2 not detected	466	n/a	n/a	n/a	SARS-CoV-2 not detected	1
467	n/a	n/a	n/a	SARS-CoV-2 not detected	467	n/a	n/a	n/a	SARS-CoV-2 not detected	1
468	n/a	n/a	n/a	SARS-CoV-2 not detected	468	n/a	n/a	n/a	SARS-CoV-2 not detected	1
469	n/a	n/a	n/a	SARS-CoV-2 not detected	469	n/a	n/a	n/a	SARS-CoV-2 not detected	1
470	n/a	n/a	n/a	SARS-CoV-2 not detected	470	n/a	n/a	n/a	SARS-CoV-2 not detected	1
471	n/a	n/a	n/a	SARS-CoV-2 not detected	471	n/a	n/a	n/a	SARS-CoV-2 not detected	1
472	n/a	n/a	n/a	SARS-CoV-2 not detected	472	n/a	n/a	n/a	SARS-CoV-2 not detected	1
473	n/a	n/a	n/a	SARS-CoV-2 not detected	473	n/a	n/a	n/a	SARS-CoV-2 not detected	1
474	n/a	n/a	n/a	SARS-CoV-2 not detected	474	n/a	n/a	n/a	SARS-CoV-2 not detected	1
475	n/a	n/a	n/a	SARS-CoV-2 not detected	475	n/a	n/a	n/a	SARS-CoV-2 not detected	1
476	n/a	n/a	n/a	SARS-CoV-2 not detected	476	n/a	n/a	n/a	SARS-CoV-2 not detected	1
477	n/a	n/a	n/a	SARS-CoV-2 not detected	477	n/a	n/a	n/a	SARS-CoV-2 not detected	1
478	n/a	n/a	n/a	SARS-CoV-2 not detected	478	31.95	32.83	31.02	SARS-CoV-2 detected	0
479	n/a	n/a	n/a	SARS-CoV-2 not detected	479	n/a	n/a	n/a	SARS-CoV-2 not detected	1
480	n/a	n/a	n/a	SARS-CoV-2 not detected	480	n/a	n/a	n/a	SARS-CoV-2 not detected	1
481	n/a	n/a	n/a	SARS-CoV-2 not detected	481	n/a	n/a	n/a	SARS-CoV-2 not detected	1
482	n/a	n/a	n/a	SARS-CoV-2 not detected	482	n/a	n/a	n/a	SARS-CoV-2 not detected	1
483	n/a	n/a	n/a	SARS-CoV-2 not detected	483	n/a	n/a	n/a	SARS-CoV-2 not detected	1
484	n/a	n/a	n/a	SARS-CoV-2 not detected	484	n/a	n/a	n/a	SARS-CoV-2 not detected	1
485	n/a	n/a	n/a	SARS-CoV-2 not detected	485	n/a	n/a	n/a	SARS-CoV-2 not detected	1
486	n/a	n/a	n/a	SARS-CoV-2 not detected	486	n/a	n/a	n/a	SARS-CoV-2 not detected	1
487	n/a	n/a	n/a	SARS-CoV-2 not detected	487	n/a	n/a	n/a	SARS-CoV-2 not detected	1
488	n/a	n/a	n/a	SARS-CoV-2 not detected	488	n/a	n/a	n/a	SARS-CoV-2 not detected	1
489	n/a	n/a	n/a	SARS-CoV-2 not detected	489	n/a	n/a	n/a	SARS-CoV-2 not detected	1
490	n/a	n/a	n/a	SARS-CoV-2 not detected	490	n/a	n/a	n/a	SARS-CoV-2 not detected	1
491	n/a	n/a	n/a	SARS-CoV-2 not detected	491	n/a	n/a	n/a	SARS-CoV-2 not detected	1
492	n/a	n/a	n/a	SARS-CoV-2 not detected	492	n/a	n/a	n/a	SARS-CoV-2 not detected	1
493	n/a	n/a	n/a	SARS-CoV-2 not detected	493	n/a	n/a	n/a	SARS-CoV-2 not detected	1
494	n/a	n/a	n/a	SARS-CoV-2 not detected	494	n/a	n/a	n/a	SARS-CoV-2 not detected	1
495	n/a	n/a	n/a	SARS-CoV-2 not detected	495	n/a	n/a	n/a	SARS-CoV-2 not detected	1
496	n/a	n/a	n/a	SARS-CoV-2 not detected	496	n/a	n/a	n/a	SARS-CoV-2 not detected	1
497	n/a	n/a	n/a	SARS-CoV-2 not detected	497	n/a	n/a	n/a	SARS-CoV-2 not detected	1
498	n/a	n/a	n/a	SARS-CoV-2 not detected	498	n/a	n/a	n/a	SARS-CoV-2 not detected	1
499	n/a	n/a	n/a	SARS-CoV-2 not detected	499	n/a	n/a	n/a	SARS-CoV-2 not detected	1
500	n/a	n/a	n/a	SARS-CoV-2 not detected	500	n/a	n/a	n/a	SARS-CoV-2 not detected	1
501	n/a	n/a	n/a	SARS-CoV-2 not detected	501	n/a	n/a	n/a	SARS-CoV-2 not detected	1
502	n/a	n/a	n/a	SARS-CoV-2 not detected	502	n/a	n/a	n/a	SARS-CoV-2 not detected	1
503	n/a	n/a	n/a	SARS-CoV-2 not detected	503	n/a	n/a	n/a	SARS-CoV-2 not detected	1
504	n/a	n/a	n/a	SARS-CoV-2 not detected	504	n/a	n/a	n/a	SARS-CoV-2 not detected	1
505	n/a	n/a	n/a	SARS-CoV-2 not detected	505	n/a	n/a	n/a	SARS-CoV-2 not detected	1
506	n/a	n/a	n/a	SARS-CoV-2 not detected	506	n/a	n/a	n/a	SARS-CoV-2 not detected	1
507	n/a	n/a	n/a	SARS-CoV-2 not detected	507	n/a	n/a	n/a	SARS-CoV-2 not detected	1
508	n/a	n/a	n/a	SARS-CoV-2 not detected	508	n/a	n/a	n/a	SARS-CoV-2 not detected	1
509	n/a	n/a	n/a	SARS-CoV-2 not detected	509	n/a	n/a	n/a	SARS-CoV-2 not detected	1
510	n/a	n/a	n/a	SARS-CoV-2 not detected	510	n/a	n/a	n/a	SARS-CoV-2 not detected	1
511	n/a	n/a	n/a	SARS-CoV-2 not detected	511	n/a	n/a	n/a	SARS-CoV-2 not detected	1
512	n/a	n/a	n/a	SARS-CoV-2 not detected	512	n/a	n/a	n/a	SARS-CoV-2 not detected	1
513	n/a	n/a	n/a	SARS-CoV-2 not detected	513	n/a	n/a	n/a	SARS-CoV-2 not detected	1
514	n/a	n/a	n/a	SARS-CoV-2 not detected	514	n/a	n/a	n/a	SARS-CoV-2 not detected	1
515	n/a	n/a	n/a	SARS-CoV-2 not detected	515	n/a	n/a	n/a	SARS-CoV-2 not detected	1
516	n/a	n/a	n/a	SARS-CoV-2 not detected	516	n/a	n/a	n/a	SARS-CoV-2 not detected	1
517	n/a	n/a	n/a	SARS-CoV-2 not detected	517	n/a	n/a	n/a	SARS-CoV-2 not detected	1
518	n/a	n/a	n/a	SARS-CoV-2 not detected	518	n/a	n/a	n/a	SARS-CoV-2 not detected	1
519	n/a	n/a	n/a	SARS-CoV-2 not detected	519	n/a	n/a	n/a	SARS-CoV-2 not detected	1
520	n/a	n/a	n/a	SARS-CoV-2 not detected	520	n/a	n/a	n/a	SARS-CoV-2 not detected	1
521	n/a	n/a	n/a	SARS-CoV-2 not detected	521	n/a	n/a	n/a	SARS-CoV-2 not detected	1
522	n/a	n/a	n/a	SARS-CoV-2 not detected	522	n/a	n/a	n/a	SARS-CoV-2 not detected	1
523	n/a	n/a	n/a	SARS-CoV-2 not detected	523	n/a	n/a	n/a	SARS-CoV-2 not detected	1
524	n/a	n/a	n/a	SARS-CoV-2 not detected	524	n/a	n/a	n/a	SARS-CoV-2 not detected	1
525	n/a	n/a	n/a	SARS-CoV-2 not detected	525	n/a	n/a	n/a	SARS-CoV-2 not detected	1
526	n/a	n/a	n/a	SARS-CoV-2 not detected	526	n/a	n/a	n/a	SARS-CoV-2 not detected	1
527	n/a	n/a	n/a	SARS-CoV-2 not detected	527	n/a	n/a	n/a	SARS-CoV-2 not detected	1
528	n/a	n/a	n/a	SARS-CoV-2 not detected	528	n/a	n/a	n/a	SARS-CoV-2 not detected	1
529	n/a	n/a	n/a	SARS-CoV-2 not detected	529	n/a	n/a	n/a	SARS-CoV-2 not detected	1
530	n/a	n/a	n/a	SARS-CoV-2 not detected	530	n/a	n/a	n/a	SARS-CoV-2 not detected	1
531	n/a	n/a	n/a	SARS-CoV-2 not detected	531	n/a	n/a	n/a	SARS-CoV-2 not detected	1
532	n/a	n/a	n/a	SARS-CoV-2 not detected	532	n/a	n/a	n/a	SARS-CoV-2 not detected	1
533	n/a	n/a	n/a	SARS-CoV-2 not detected	533	n/a	n/a	n/a	SARS-CoV-2 not detected	1
534	n/a	n/a	n/a	SARS-CoV-2 not detected	534	n/a	n/a	n/a	SARS-CoV-2 not detected	1
535	n/a	n/a	n/a	SARS-CoV-2 not detected	535	n/a	n/a	n/a	SARS-CoV-2 not detected	1
536	n/a	n/a	n/a	SARS-CoV-2 not detected	536	n/a	n/a	n/a	SARS-CoV-2 not detected	1
537	n/a	n/a	n/a	SARS-CoV-2 not detected	537	n/a	n/a	n/a	SARS-CoV-2 not detected	1
538	n/a	n/a	n/a	SARS-CoV-2 not detected	538	n/a	n/a	n/a	SARS-CoV-2 not detected	1
539	n/a	n/a	n/a	SARS-CoV-2 not detected	539	n/a	n/a	n/a	SARS-CoV-2 not detected	1
540	n/a	n/a	n/a	SARS-CoV-2 not detected	540	n/a	n/a	n/a	SARS-CoV-2 not detected	1
541	n/a	n/a	n/a	SARS-CoV-2 not detected	541	n/a	n/a	n/a	SARS-CoV-2 not detected	1
542	n/a	n/a	n/a	SARS-CoV-2 not detected	542	n/a	n/a	n/a	SARS-CoV-2 not detected	1
543	n/a	n/a	n/a	SARS-CoV-2 not detected	543	n/a	n/a	n/a	SARS-CoV-2 not detected	1
544	n/a	n/a	n/a	SARS-CoV-2 not detected	544	n/a	n/a	n/a	SARS-CoV-2 not detected	1
545	n/a	n/a	n/a	SARS-CoV-2 not detected	545	n/a	n/a	n/a	SARS-CoV-2 not detected	1
546	n/a	n/a	n/a	SARS-CoV-2 not detected	546	n/a	n/a	n/a	SARS-CoV-2 not detected	1
547	n/a	n/a	n/a	SARS-CoV-2 not detected	547	n/a	n/a	n/a	SARS-CoV-2 not detected	1
548	n/a	n/a	n/a	SARS-CoV-2 not detected	548	n/a	n/a	n/a	SARS-CoV-2 not detected	1
549	n/a	n/a	n/a	SARS-CoV-2 not detected	549	n/a	n/a	n/a	SARS-CoV-2 not detected	1
550	n/a	n/a	n/a	SARS-CoV-2 not detected	550	n/a	n/a	n/a	SARS-CoV-2 not detected	1
551	n/a	n/a	n/a	SARS-CoV-2 not detected	551	n/a	n/a	n/a	SARS-CoV-2 not detected	1
552	n/a	n/a	n/a	SARS-CoV-2 not detected	552	n/a	n/a	n/a	SARS-CoV-2 not detected	1
553	n/a	n/a	n/a	SARS-CoV-2 not detected	553	n/a	n/a	n/a	SARS-CoV-2 not detected	1
554	n/a	n/a	n/a	SARS-CoV-2 not detected	554	n/a	n/a	n/a	SARS-CoV-2 not detected	1
555	n/a	n/a	n/a	SARS-CoV-2 not detected	555	n/a	n/a	n/a	SARS-CoV-2 not detected	1
556	n/a	n/a	n/a	SARS-CoV-2 not detected	556	n/a	n/a	n/a	SARS-CoV-2 not detected	1
557	n/a	n/a	n/a	SARS-CoV-2 not detected	557	n/a	n/a	n/a	SARS-CoV-2 not detected	1
558	n/a	n/a	n/a	SARS-CoV-2 not detected	558	n/a	n/a	n/a	SARS-CoV-2 not detected	1
559	n/a	n/a	n/a	SARS-CoV-2 not detected	559	n/a	n/a	n/a	SARS-CoV-2 not detected	1
560	n/a	n/a	n/a	SARS-CoV-2 not detected	560	n/a	n/a	n/a	SARS-CoV-2 not detected	1
561	n/a	n/a	n/a	SARS-CoV-2 not detected	561	n/a	n/a	n/a	SARS-CoV-2 not detected	1
562	n/a	n/a	n/a	SARS-CoV-2 not detected	562	n/a	n/a	n/a	SARS-CoV-2 not detected	1
563	n/a	n/a	n/a	SARS-CoV-2 not detected	563	n/a	n/a	n/a	SARS-CoV-2 not detected	1
564	n/a	n/a	n/a	SARS-CoV-2 not detected	564	n/a	n/a	n/a	SARS-CoV-2 not detected	1
565	n/a	n/a	n/a	SARS-CoV-2 not detected	565	n/a	n/a	n/a	SARS-CoV-2 not detected	1
566	n/a	n/a	n/a	SARS-CoV-2 not detected	566	38.70	n/a	n/a	Inconclusive	0
567	n/a	n/a	n/a	SARS-CoV-2 not detected	567	n/a	n/a	n/a	SARS-CoV-2 not detected	1
568	n/a	n/a	n/a	SARS-CoV-2 not detected	568	n/a	n/a	n/a	SARS-CoV-2 not detected	1
569	n/a	n/a	n/a	SARS-CoV-2 not detected	569	n/a	n/a	n/a	SARS-CoV-2 not detected	1
570	n/a	n/a	n/a	SARS-CoV-2 not detected	570	n/a	n/a	n/a	SARS-CoV-2 not detected	1
571	n/a	n/a	n/a	SARS-CoV-2 not detected	571	n/a	n/a	n/a	SARS-CoV-2 not detected	1
572	n/a	n/a	n/a	SARS-CoV-2 not detected	572	n/a	n/a	n/a	SARS-CoV-2 not detected	1
573	n/a	n/a	n/a	SARS-CoV-2 not detected	573	n/a	n/a	n/a	SARS-CoV-2 not detected	1
574	n/a	n/a	n/a	SARS-CoV-2 not detected	574	n/a	n/a	n/a	SARS-CoV-2 not detected	1
575	n/a	n/a	n/a	SARS-CoV-2 not detected	575	n/a	n/a	n/a	SARS-CoV-2 not detected	1
576	n/a	n/a	n/a	SARS-CoV-2 not detected	576	n/a	n/a	n/a	SARS-CoV-2 not detected	1
577	n/a	n/a	n/a	SARS-CoV-2 not detected	577	n/a	n/a	n/a	SARS-CoV-2 not detected	1
578	n/a	n/a	n/a	SARS-CoV-2 not detected	578	n/a	n/a	n/a	SARS-CoV-2 not detected	1
579	n/a	n/a	n/a	SARS-CoV-2 not detected	579	n/a	n/a	n/a	SARS-CoV-2 not detected	1
580	n/a	n/a	n/a	SARS-CoV-2 not detected	580	n/a	n/a	n/a	SARS-CoV-2 not detected	1
581	n/a	n/a	n/a	SARS-CoV-2 not detected	581	n/a	n/a	n/a	SARS-CoV-2 not detected	1
582	n/a	n/a	n/a	SARS-CoV-2 not detected	582	n/a	n/a	n/a	SARS-CoV-2 not detected	1
583	n/a	n/a	n/a	SARS-CoV-2 not detected	583	n/a	n/a	n/a	SARS-CoV-2 not detected	1
584	n/a	n/a	n/a	SARS-CoV-2 not detected	584	n/a	n/a	n/a	SARS-CoV-2 not detected	1
585	n/a	n/a	n/a	SARS-CoV-2 not detected	585	n/a	n/a	n/a	SARS-CoV-2 not detected	1
586	n/a	n/a	n/a	SARS-CoV-2 not detected	586	n/a	n/a	n/a	SARS-CoV-2 not detected	1
587	n/a	n/a	n/a	SARS-CoV-2 not detected	587	n/a	n/a	n/a	SARS-CoV-2 not detected	1
588	n/a	n/a	n/a	SARS-CoV-2 not detected	588	n/a	n/a	n/a	SARS-CoV-2 not detected	1
589	n/a	n/a	n/a	SARS-CoV-2 not detected	589	n/a	n/a	n/a	SARS-CoV-2 not detected	1
590	n/a	n/a	n/a	SARS-CoV-2 not detected	590	n/a	n/a	n/a	SARS-CoV-2 not detected	1
591	n/a	n/a	n/a	SARS-CoV-2 not detected	591	n/a	n/a	n/a	SARS-CoV-2 not detected	1
592	n/a	n/a	n/a	SARS-CoV-2 not detected	592	n/a	n/a	n/a	SARS-CoV-2 not detected	1
593	n/a	n/a	n/a	SARS-CoV-2 not detected	593	n/a	n/a	n/a	SARS-CoV-2 not detected	1
594	n/a	n/a	n/a	SARS-CoV-2 not detected	594	n/a	n/a	n/a	SARS-CoV-2 not detected	1
595	n/a	n/a	n/a	SARS-CoV-2 not detected	595	n/a	n/a	n/a	SARS-CoV-2 not detected	1
596	n/a	n/a	n/a	SARS-CoV-2 not detected	596	n/a	n/a	n/a	SARS-CoV-2 not detected	1
597	n/a	n/a	n/a	SARS-CoV-2 not detected	597	n/a	n/a	n/a	SARS-CoV-2 not detected	1
598	n/a	n/a	n/a	SARS-CoV-2 not detected	598	n/a	n/a	n/a	SARS-CoV-2 not detected	1
599	n/a	n/a	n/a	SARS-CoV-2 not detected	599	n/a	n/a	n/a	SARS-CoV-2 not detected	1
600	n/a	n/a	n/a	SARS-CoV-2 not detected	600	n/a	n/a	n/a	SARS-CoV-2 not detected	1
601	n/a	n/a	n/a	SARS-CoV-2 not detected	601	n/a	n/a	n/a	SARS-CoV-2 not detected	1
602	n/a	n/a	n/a	SARS-CoV-2 not detected	602	n/a	n/a	n/a	SARS-CoV-2 not detected	1
603	n/a	n/a	n/a	SARS-CoV-2 not detected	603	n/a	n/a	n/a	SARS-CoV-2 not detected	1
604	n/a	n/a	n/a	SARS-CoV-2 not detected	604	n/a	n/a	n/a	SARS-CoV-2 not detected	1
605	n/a	n/a	n/a	SARS-CoV-2 not detected	605	n/a	n/a	36.34	SARS-CoV-2 detected	0
606	n/a	n/a	n/a	SARS-CoV-2 not detected	606	n/a	n/a	n/a	SARS-CoV-2 not detected	1
607	n/a	n/a	n/a	SARS-CoV-2 not detected	607	n/a	n/a	n/a	SARS-CoV-2 not detected	1
608	n/a	n/a	n/a	SARS-CoV-2 not detected	608	n/a	n/a	n/a	SARS-CoV-2 not detected	1
609	n/a	n/a	n/a	SARS-CoV-2 not detected	609	n/a	n/a	n/a	SARS-CoV-2 not detected	1
610	n/a	n/a	n/a	SARS-CoV-2 not detected	610	n/a	n/a	n/a	SARS-CoV-2 not detected	1
611	n/a	n/a	n/a	SARS-CoV-2 not detected	611	n/a	n/a	n/a	SARS-CoV-2 not detected	1
612	n/a	n/a	n/a	SARS-CoV-2 not detected	612	n/a	n/a	n/a	SARS-CoV-2 not detected	1
613	n/a	n/a	n/a	SARS-CoV-2 not detected	613	n/a	n/a	n/a	SARS-CoV-2 not detected	1
614	n/a	n/a	n/a	SARS-CoV-2 not detected	614	n/a	n/a	n/a	SARS-CoV-2 not detected	1
615	n/a	n/a	n/a	SARS-CoV-2 not detected	615	n/a	n/a	n/a	SARS-CoV-2 not detected	1
616	n/a	n/a	n/a	SARS-CoV-2 not detected	616	n/a	n/a	n/a	SARS-CoV-2 not detected	1
617	n/a	n/a	n/a	SARS-CoV-2 not detected	617	n/a	n/a	n/a	SARS-CoV-2 not detected	1
618	n/a	n/a	n/a	SARS-CoV-2 not detected	618	n/a	n/a	n/a	SARS-CoV-2 not detected	1
619	n/a	n/a	n/a	SARS-CoV-2 not detected	619	n/a	n/a	n/a	SARS-CoV-2 not detected	1
620	n/a	n/a	n/a	SARS-CoV-2 not detected	620	n/a	n/a	n/a	SARS-CoV-2 not detected	1
621	n/a	n/a	n/a	SARS-CoV-2 not detected	621	n/a	n/a	n/a	SARS-CoV-2 not detected	1
622	n/a	n/a	n/a	SARS-CoV-2 not detected	622	n/a	n/a	n/a	SARS-CoV-2 not detected	1
623	n/a	n/a	n/a	SARS-CoV-2 not detected	623	n/a	n/a	n/a	SARS-CoV-2 not detected	1
624	n/a	n/a	n/a	SARS-CoV-2 not detected	624	n/a	n/a	n/a	SARS-CoV-2 not detected	1
625	n/a	n/a	n/a	SARS-CoV-2 not detected	625	n/a	n/a	n/a	SARS-CoV-2 not detected	1
626	n/a	n/a	n/a	SARS-CoV-2 not detected	626	n/a	n/a	n/a	SARS-CoV-2 not detected	1
627	n/a	n/a	n/a	SARS-CoV-2 not detected	627	n/a	n/a	n/a	SARS-CoV-2 not detected	1
628	n/a	n/a	n/a	SARS-CoV-2 not detected	628	n/a	n/a	n/a	SARS-CoV-2 not detected	1
629	n/a	n/a	n/a	SARS-CoV-2 not detected	629	n/a	n/a	n/a	SARS-CoV-2 not detected	1
630	n/a	n/a	n/a	SARS-CoV-2 not detected	630	n/a	n/a	n/a	SARS-CoV-2 not detected	1
631	n/a	n/a	n/a	SARS-CoV-2 not detected	631	n/a	n/a	n/a	SARS-CoV-2 not detected	1
632	n/a	n/a	n/a	SARS-CoV-2 not detected	632	n/a	n/a	n/a	SARS-CoV-2 not detected	1
633	n/a	n/a	n/a	SARS-CoV-2 not detected	633	n/a	n/a	n/a	SARS-CoV-2 not detected	1
634	n/a	n/a	n/a	SARS-CoV-2 not detected	634	n/a	n/a	n/a	SARS-CoV-2 not detected	1
635	n/a	n/a	n/a	SARS-CoV-2 not detected	635	n/a	n/a	n/a	SARS-CoV-2 not detected	1
636	n/a	n/a	n/a	SARS-CoV-2 not detected	636	n/a	n/a	n/a	SARS-CoV-2 not detected	1
637	n/a	n/a	n/a	SARS-CoV-2 not detected	637	n/a	n/a	n/a	SARS-CoV-2 not detected	1
638	n/a	n/a	n/a	SARS-CoV-2 not detected	638	n/a	n/a	n/a	SARS-CoV-2 not detected	1
639	n/a	n/a	n/a	SARS-CoV-2 not detected	639	n/a	n/a	n/a	SARS-CoV-2 not detected	1
640	n/a	n/a	n/a	SARS-CoV-2 not detected	640	n/a	n/a	n/a	SARS-CoV-2 not detected	1
641	n/a	n/a	n/a	SARS-CoV-2 not detected	641	n/a	n/a	n/a	SARS-CoV-2 not detected	1
642	n/a	n/a	n/a	SARS-CoV-2 not detected	642	n/a	n/a	n/a	SARS-CoV-2 not detected	1
643	n/a	n/a	n/a	SARS-CoV-2 not detected	643	n/a	n/a	n/a	SARS-CoV-2 not detected	1
644	n/a	n/a	n/a	SARS-CoV-2 not detected	644	n/a	n/a	n/a	SARS-CoV-2 not detected	1
645	n/a	n/a	n/a	SARS-CoV-2 not detected	645	n/a	n/a	n/a	SARS-CoV-2 not detected	1
646	n/a	n/a	n/a	SARS-CoV-2 not detected	646	n/a	n/a	n/a	SARS-CoV-2 not detected	1
647	n/a	n/a	n/a	SARS-CoV-2 not detected	647	n/a	n/a	n/a	SARS-CoV-2 not detected	1
648	n/a	n/a	n/a	SARS-CoV-2 not detected	648	n/a	n/a	n/a	SARS-CoV-2 not detected	1
649	n/a	n/a	n/a	SARS-CoV-2 not detected	649	n/a	n/a	n/a	SARS-CoV-2 not detected	1
650	n/a	n/a	n/a	SARS-CoV-2 not detected	650	n/a	n/a	n/a	SARS-CoV-2 not detected	1
651	n/a	n/a	n/a	SARS-CoV-2 not detected	651	n/a	n/a	n/a	SARS-CoV-2 not detected	1
652	n/a	n/a	n/a	SARS-CoV-2 not detected	652	n/a	n/a	n/a	SARS-CoV-2 not detected	1
653	n/a	n/a	n/a	SARS-CoV-2 not detected	653	n/a	n/a	n/a	SARS-CoV-2 not detected	1
654	n/a	n/a	n/a	SARS-CoV-2 not detected	654	n/a	n/a	n/a	SARS-CoV-2 not detected	1
655	n/a	n/a	n/a	SARS-CoV-2 not detected	655	n/a	n/a	n/a	SARS-CoV-2 not detected	1
656	n/a	n/a	n/a	SARS-CoV-2 not detected	656	n/a	n/a	n/a	SARS-CoV-2 not detected	1
657	n/a	n/a	n/a	SARS-CoV-2 not detected	657	n/a	n/a	n/a	SARS-CoV-2 not detected	1
658	n/a	n/a	n/a	SARS-CoV-2 not detected	658	n/a	n/a	n/a	SARS-CoV-2 not detected	1
659	n/a	n/a	n/a	SARS-CoV-2 not detected	659	n/a	n/a	n/a	SARS-CoV-2 not detected	1
660	n/a	n/a	n/a	SARS-CoV-2 not detected	660	n/a	n/a	n/a	SARS-CoV-2 not detected	1
661	n/a	n/a	n/a	SARS-CoV-2 not detected	661	n/a	n/a	36.56	SARS-CoV-2 detected	0
662	n/a	n/a	n/a	SARS-CoV-2 not detected	662	n/a	n/a	n/a	SARS-CoV-2 not detected	1
663	n/a	n/a	n/a	SARS-CoV-2 not detected	663	n/a	n/a	n/a	SARS-CoV-2 not detected	1
664	n/a	n/a	n/a	SARS-CoV-2 not detected	664	n/a	n/a	n/a	SARS-CoV-2 not detected	1
665	n/a	n/a	n/a	SARS-CoV-2 not detected	665	n/a	n/a	n/a	SARS-CoV-2 not detected	1
666	n/a	n/a	n/a	SARS-CoV-2 not detected	666	n/a	n/a	n/a	SARS-CoV-2 not detected	1
667	n/a	n/a	n/a	SARS-CoV-2 not detected	667	n/a	n/a	n/a	SARS-CoV-2 not detected	1
668	n/a	n/a	n/a	SARS-CoV-2 not detected	668	n/a	n/a	n/a	SARS-CoV-2 not detected	1
669	n/a	n/a	n/a	SARS-CoV-2 not detected	669	n/a	n/a	n/a	SARS-CoV-2 not detected	1
670	n/a	n/a	n/a	SARS-CoV-2 not detected	670	n/a	n/a	n/a	SARS-CoV-2 not detected	1
671	n/a	n/a	n/a	SARS-CoV-2 not detected	671	n/a	n/a	n/a	SARS-CoV-2 not detected	1
672	n/a	n/a	n/a	SARS-CoV-2 not detected	672	n/a	n/a	n/a	SARS-CoV-2 not detected	1
673	n/a	n/a	n/a	SARS-CoV-2 not detected	673	n/a	n/a	n/a	SARS-CoV-2 not detected	1
674	n/a	n/a	n/a	SARS-CoV-2 not detected	674	n/a	n/a	n/a	SARS-CoV-2 not detected	1
675	n/a	n/a	n/a	SARS-CoV-2 not detected	675	n/a	n/a	n/a	SARS-CoV-2 not detected	1
676	n/a	n/a	n/a	SARS-CoV-2 not detected	676	n/a	n/a	n/a	SARS-CoV-2 not detected	1
677	n/a	n/a	n/a	SARS-CoV-2 not detected	677	n/a	n/a	n/a	SARS-CoV-2 not detected	1
678	n/a	n/a	n/a	SARS-CoV-2 not detected	678	n/a	n/a	n/a	SARS-CoV-2 not detected	1
679	n/a	n/a	n/a	SARS-CoV-2 not detected	679	n/a	n/a	n/a	SARS-CoV-2 not detected	1
680	n/a	n/a	n/a	SARS-CoV-2 not detected	680	n/a	n/a	n/a	SARS-CoV-2 not detected	1
681	n/a	n/a	n/a	SARS-CoV-2 not detected	681	n/a	n/a	n/a	SARS-CoV-2 not detected	1
682	n/a	n/a	n/a	SARS-CoV-2 not detected	682	n/a	n/a	n/a	SARS-CoV-2 not detected	1
683	n/a	n/a	n/a	SARS-CoV-2 not detected	683	n/a	n/a	n/a	SARS-CoV-2 not detected	1
684	n/a	n/a	n/a	SARS-CoV-2 not detected	684	n/a	n/a	n/a	SARS-CoV-2 not detected	1
685	n/a	n/a	n/a	SARS-CoV-2 not detected	685	n/a	n/a	n/a	SARS-CoV-2 not detected	1
686	n/a	n/a	n/a	SARS-CoV-2 not detected	686	n/a	n/a	n/a	SARS-CoV-2 not detected	1
687	n/a	n/a	n/a	SARS-CoV-2 not detected	687	n/a	n/a	n/a	SARS-CoV-2 not detected	1
688	n/a	n/a	n/a	SARS-CoV-2 not detected	688	n/a	n/a	n/a	SARS-CoV-2 not detected	1
689	n/a	n/a	n/a	SARS-CoV-2 not detected	689	n/a	n/a	n/a	SARS-CoV-2 not detected	1
690	n/a	n/a	n/a	SARS-CoV-2 not detected	690	n/a	n/a	n/a	SARS-CoV-2 not detected	1
691	n/a	n/a	n/a	SARS-CoV-2 not detected	691	n/a	n/a	n/a	SARS-CoV-2 not detected	1
692	n/a	n/a	n/a	SARS-CoV-2 not detected	692	n/a	n/a	n/a	SARS-CoV-2 not detected	1
693	n/a	n/a	n/a	SARS-CoV-2 not detected	693	n/a	n/a	n/a	SARS-CoV-2 not detected	1
694	n/a	n/a	n/a	SARS-CoV-2 not detected	694	n/a	n/a	n/a	SARS-CoV-2 not detected	1
695	n/a	n/a	n/a	SARS-CoV-2 not detected	695	n/a	n/a	n/a	SARS-CoV-2 not detected	1
696	n/a	n/a	n/a	SARS-CoV-2 not detected	696	n/a	n/a	n/a	SARS-CoV-2 not detected	1
697	n/a	n/a	n/a	SARS-CoV-2 not detected	697	n/a	n/a	n/a	SARS-CoV-2 not detected	1
698	n/a	n/a	n/a	SARS-CoV-2 not detected	698	n/a	n/a	n/a	SARS-CoV-2 not detected	1
699	n/a	n/a	n/a	SARS-CoV-2 not detected	699	n/a	n/a	n/a	SARS-CoV-2 not detected	1
700	n/a	n/a	n/a	SARS-CoV-2 not detected	700	n/a	n/a	n/a	SARS-CoV-2 not detected	1
701	n/a	n/a	n/a	SARS-CoV-2 not detected	701	n/a	n/a	n/a	SARS-CoV-2 not detected	1
702	n/a	n/a	n/a	SARS-CoV-2 not detected	702	n/a	n/a	n/a	SARS-CoV-2 not detected	1
703	n/a	n/a	n/a	SARS-CoV-2 not detected	703	n/a	n/a	n/a	SARS-CoV-2 not detected	1
704	n/a	n/a	n/a	SARS-CoV-2 not detected	704	n/a	n/a	n/a	SARS-CoV-2 not detected	1
705	n/a	n/a	n/a	SARS-CoV-2 not detected	705	n/a	n/a	n/a	SARS-CoV-2 not detected	1
706	n/a	n/a	n/a	SARS-CoV-2 not detected	706	n/a	n/a	n/a	SARS-CoV-2 not detected	1
707	n/a	n/a	n/a	SARS-CoV-2 not detected	707	n/a	n/a	n/a	SARS-CoV-2 not detected	1
708	n/a	n/a	n/a	SARS-CoV-2 not detected	708	n/a	n/a	n/a	SARS-CoV-2 not detected	1
709	n/a	n/a	n/a	SARS-CoV-2 not detected	709	n/a	n/a	n/a	SARS-CoV-2 not detected	1
710	n/a	n/a	n/a	SARS-CoV-2 not detected	710	n/a	n/a	n/a	SARS-CoV-2 not detected	1
711	n/a	n/a	n/a	SARS-CoV-2 not detected	711	n/a	n/a	n/a	SARS-CoV-2 not detected	1
712	n/a	n/a	n/a	SARS-CoV-2 not detected	712	n/a	n/a	n/a	SARS-CoV-2 not detected	1
713	n/a	n/a	n/a	SARS-CoV-2 not detected	713	n/a	n/a	n/a	SARS-CoV-2 not detected	1
714	n/a	n/a	n/a	SARS-CoV-2 not detected	714	n/a	n/a	n/a	SARS-CoV-2 not detected	1
715	n/a	n/a	n/a	SARS-CoV-2 not detected	715	n/a	n/a	n/a	SARS-CoV-2 not detected	1
716	n/a	n/a	n/a	SARS-CoV-2 not detected	716	n/a	n/a	n/a	SARS-CoV-2 not detected	1
717	n/a	n/a	n/a	SARS-CoV-2 not detected	717	n/a	n/a	n/a	SARS-CoV-2 not detected	1
718	n/a	n/a	n/a	SARS-CoV-2 not detected	718	n/a	n/a	n/a	SARS-CoV-2 not detected	1
719	n/a	n/a	n/a	SARS-CoV-2 not detected	719	n/a	n/a	n/a	SARS-CoV-2 not detected	1
720	n/a	n/a	n/a	SARS-CoV-2 not detected	720	n/a	n/a	38.71	SARS-CoV-2 detected	0
721	n/a	n/a	n/a	SARS-CoV-2 not detected	721	n/a	n/a	n/a	SARS-CoV-2 not detected	1
722	n/a	n/a	n/a	SARS-CoV-2 not detected	722	n/a	n/a	n/a	SARS-CoV-2 not detected	1
723	n/a	n/a	n/a	SARS-CoV-2 not detected	723	n/a	n/a	n/a	SARS-CoV-2 not detected	1
724	n/a	n/a	n/a	SARS-CoV-2 not detected	724	n/a	n/a	n/a	SARS-CoV-2 not detected	1
725	n/a	n/a	n/a	SARS-CoV-2 not detected	725	n/a	n/a	n/a	SARS-CoV-2 not detected	1
726	n/a	n/a	n/a	SARS-CoV-2 not detected	726	n/a	n/a	n/a	SARS-CoV-2 not detected	1
727	n/a	n/a	n/a	SARS-CoV-2 not detected	727	n/a	n/a	n/a	SARS-CoV-2 not detected	1
728	n/a	n/a	n/a	SARS-CoV-2 not detected	728	n/a	n/a	n/a	SARS-CoV-2 not detected	1
729	n/a	n/a	n/a	SARS-CoV-2 not detected	729	n/a	n/a	n/a	SARS-CoV-2 not detected	1
730	n/a	n/a	n/a	SARS-CoV-2 not detected	730	n/a	n/a	n/a	SARS-CoV-2 not detected	1
731	n/a	n/a	n/a	SARS-CoV-2 not detected	731	n/a	n/a	n/a	SARS-CoV-2 not detected	1
732	n/a	n/a	n/a	SARS-CoV-2 not detected	732	n/a	n/a	n/a	SARS-CoV-2 not detected	1
733	n/a	n/a	n/a	SARS-CoV-2 not detected	733	n/a	n/a	n/a	SARS-CoV-2 not detected	1
734	n/a	n/a	n/a	SARS-CoV-2 not detected	734	n/a	n/a	n/a	SARS-CoV-2 not detected	1
735	n/a	n/a	n/a	SARS-CoV-2 not detected	735	n/a	n/a	n/a	SARS-CoV-2 not detected	1
736	n/a	n/a	n/a	SARS-CoV-2 not detected	736	n/a	n/a	n/a	SARS-CoV-2 not detected	1
737	n/a	n/a	n/a	SARS-CoV-2 not detected	737	n/a	n/a	n/a	SARS-CoV-2 not detected	1
738	n/a	n/a	n/a	SARS-CoV-2 not detected	738	n/a	n/a	n/a	SARS-CoV-2 not detected	1
739	n/a	n/a	n/a	SARS-CoV-2 not detected	739	n/a	n/a	n/a	SARS-CoV-2 not detected	1
740	n/a	n/a	n/a	SARS-CoV-2 not detected	740	n/a	n/a	n/a	SARS-CoV-2 not detected	1
741	n/a	n/a	n/a	SARS-CoV-2 not detected	741	n/a	n/a	n/a	SARS-CoV-2 not detected	1
742	n/a	n/a	n/a	SARS-CoV-2 not detected	742	n/a	n/a	n/a	SARS-CoV-2 not detected	1
743	n/a	n/a	n/a	SARS-CoV-2 not detected	743	n/a	n/a	n/a	SARS-CoV-2 not detected	1
744	n/a	n/a	n/a	SARS-CoV-2 not detected	744	n/a	n/a	n/a	SARS-CoV-2 not detected	1
745	n/a	n/a	n/a	SARS-CoV-2 not detected	745	n/a	n/a	n/a	SARS-CoV-2 not detected	1
746	n/a	n/a	n/a	SARS-CoV-2 not detected	746	n/a	n/a	n/a	SARS-CoV-2 not detected	1
747	n/a	n/a	n/a	SARS-CoV-2 not detected	747	n/a	n/a	n/a	SARS-CoV-2 not detected	1
748	n/a	n/a	n/a	SARS-CoV-2 not detected	748	n/a	n/a	n/a	SARS-CoV-2 not detected	1
749	n/a	n/a	n/a	SARS-CoV-2 not detected	749	n/a	n/a	n/a	SARS-CoV-2 not detected	1
750	n/a	n/a	n/a	SARS-CoV-2 not detected	750	n/a	n/a	n/a	SARS-CoV-2 not detected	1
751	n/a	n/a	n/a	SARS-CoV-2 not detected	751	n/a	n/a	n/a	SARS-CoV-2 not detected	1
752	n/a	n/a	n/a	SARS-CoV-2 not detected	752	n/a	n/a	n/a	SARS-CoV-2 not detected	1
753	n/a	n/a	n/a	SARS-CoV-2 not detected	753	n/a	n/a	n/a	SARS-CoV-2 not detected	1
754	n/a	n/a	n/a	SARS-CoV-2 not detected	754	n/a	n/a	n/a	SARS-CoV-2 not detected	1
755	n/a	n/a	n/a	SARS-CoV-2 not detected	755	n/a	n/a	n/a	SARS-CoV-2 not detected	1
756	n/a	n/a	n/a	SARS-CoV-2 not detected	756	n/a	n/a	n/a	SARS-CoV-2 not detected	1
757	n/a	n/a	n/a	SARS-CoV-2 not detected	757	n/a	n/a	n/a	SARS-CoV-2 not detected	1
758	n/a	n/a	n/a	SARS-CoV-2 not detected	758	n/a	n/a	n/a	SARS-CoV-2 not detected	1
759	n/a	n/a	n/a	SARS-CoV-2 not detected	759	n/a	n/a	n/a	SARS-CoV-2 not detected	1
760	n/a	n/a	n/a	SARS-CoV-2 not detected	760	n/a	n/a	n/a	SARS-CoV-2 not detected	1
761	n/a	n/a	n/a	SARS-CoV-2 not detected	761	n/a	n/a	n/a	SARS-CoV-2 not detected	1
762	n/a	n/a	n/a	SARS-CoV-2 not detected	762	n/a	n/a	n/a	SARS-CoV-2 not detected	1
763	n/a	n/a	n/a	SARS-CoV-2 not detected	763	n/a	n/a	n/a	SARS-CoV-2 not detected	1
764	n/a	n/a	n/a	SARS-CoV-2 not detected	764	n/a	n/a	n/a	SARS-CoV-2 not detected	1
765	n/a	n/a	n/a	SARS-CoV-2 not detected	765	n/a	n/a	n/a	SARS-CoV-2 not detected	1
766	n/a	n/a	n/a	SARS-CoV-2 not detected	766	n/a	n/a	n/a	SARS-CoV-2 not detected	1
767	n/a	n/a	n/a	SARS-CoV-2 not detected	767	n/a	n/a	n/a	SARS-CoV-2 not detected	1
768	n/a	n/a	n/a	SARS-CoV-2 not detected	768	n/a	n/a	n/a	SARS-CoV-2 not detected	1
769	n/a	n/a	n/a	SARS-CoV-2 not detected	769	n/a	n/a	n/a	SARS-CoV-2 not detected	1
770	n/a	n/a	n/a	SARS-CoV-2 not detected	770	n/a	n/a	n/a	SARS-CoV-2 not detected	1
771	n/a	n/a	n/a	SARS-CoV-2 not detected	771	n/a	n/a	n/a	SARS-CoV-2 not detected	1
772	n/a	n/a	n/a	SARS-CoV-2 not detected	772	n/a	n/a	n/a	SARS-CoV-2 not detected	1
773	n/a	n/a	n/a	SARS-CoV-2 not detected	773	n/a	n/a	n/a	SARS-CoV-2 not detected	1
774	n/a	n/a	n/a	SARS-CoV-2 not detected	774	n/a	n/a	n/a	SARS-CoV-2 not detected	1
775	n/a	n/a	n/a	SARS-CoV-2 not detected	775	n/a	n/a	n/a	SARS-CoV-2 not detected	1
776	n/a	n/a	n/a	SARS-CoV-2 not detected	776	n/a	n/a	n/a	SARS-CoV-2 not detected	1
777	n/a	n/a	n/a	SARS-CoV-2 not detected	777	n/a	n/a	n/a	SARS-CoV-2 not detected	1
778	n/a	n/a	n/a	SARS-CoV-2 not detected	778	n/a	n/a	n/a	SARS-CoV-2 not detected	1
779	n/a	n/a	n/a	SARS-CoV-2 not detected	779	n/a	n/a	n/a	SARS-CoV-2 not detected	1
780	n/a	n/a	n/a	SARS-CoV-2 not detected	780	n/a	n/a	n/a	SARS-CoV-2 not detected	1
781	n/a	n/a	n/a	SARS-CoV-2 not detected	781	n/a	n/a	n/a	SARS-CoV-2 not detected	1
782	n/a	n/a	n/a	SARS-CoV-2 not detected	782	n/a	n/a	n/a	SARS-CoV-2 not detected	1
783	n/a	n/a	n/a	SARS-CoV-2 not detected	783	n/a	n/a	n/a	SARS-CoV-2 not detected	1
784	n/a	n/a	n/a	SARS-CoV-2 not detected	784	n/a	n/a	n/a	SARS-CoV-2 not detected	1
785	n/a	n/a	n/a	SARS-CoV-2 not detected	785	n/a	n/a	n/a	SARS-CoV-2 not detected	1
786	n/a	n/a	n/a	SARS-CoV-2 not detected	786	n/a	n/a	n/a	SARS-CoV-2 not detected	1
787	n/a	n/a	n/a	SARS-CoV-2 not detected	787	n/a	n/a	n/a	SARS-CoV-2 not detected	1
788	n/a	n/a	n/a	SARS-CoV-2 not detected	788	n/a	n/a	n/a	SARS-CoV-2 not detected	1
789	n/a	n/a	n/a	SARS-CoV-2 not detected	789	n/a	n/a	n/a	SARS-CoV-2 not detected	1
790	n/a	n/a	n/a	SARS-CoV-2 not detected	790	n/a	n/a	n/a	SARS-CoV-2 not detected	1
791	n/a	n/a	n/a	SARS-CoV-2 not detected	791	n/a	n/a	n/a	SARS-CoV-2 not detected	1
792	n/a	n/a	n/a	SARS-CoV-2 not detected	792	n/a	n/a	n/a	SARS-CoV-2 not detected	1
793	n/a	n/a	n/a	SARS-CoV-2 not detected	793	n/a	n/a	n/a	SARS-CoV-2 not detected	1
794	n/a	n/a	n/a	SARS-CoV-2 not detected	794	n/a	n/a	n/a	SARS-CoV-2 not detected	1
795	n/a	n/a	n/a	SARS-CoV-2 not detected	795	n/a	n/a	n/a	SARS-CoV-2 not detected	1
796	n/a	n/a	n/a	SARS-CoV-2 not detected	796	n/a	n/a	n/a	SARS-CoV-2 not detected	1
797	n/a	n/a	n/a	SARS-CoV-2 not detected	797	n/a	n/a	n/a	SARS-CoV-2 not detected	1
798	n/a	n/a	n/a	SARS-CoV-2 not detected	798	n/a	n/a	n/a	SARS-CoV-2 not detected	1
799	n/a	n/a	n/a	SARS-CoV-2 not detected	799	n/a	n/a	n/a	SARS-CoV-2 not detected	1
800	n/a	n/a	n/a	SARS-CoV-2 not detected	800	n/a	n/a	n/a	SARS-CoV-2 not detected	1
801	n/a	n/a	n/a	SARS-CoV-2 not detected	801	n/a	n/a	n/a	SARS-CoV-2 not detected	1
802	n/a	n/a	n/a	SARS-CoV-2 not detected	802	n/a	n/a	n/a	SARS-CoV-2 not detected	1
803	n/a	n/a	n/a	SARS-CoV-2 not detected	803	n/a	n/a	n/a	SARS-CoV-2 not detected	1
804	n/a	n/a	n/a	SARS-CoV-2 not detected	804	n/a	n/a	n/a	SARS-CoV-2 not detected	1
805	n/a	n/a	n/a	SARS-CoV-2 not detected	805	n/a	n/a	n/a	SARS-CoV-2 not detected	1
806	n/a	n/a	n/a	SARS-CoV-2 not detected	806	n/a	n/a	n/a	SARS-CoV-2 not detected	1
807	n/a	n/a	n/a	SARS-CoV-2 not detected	807	n/a	n/a	n/a	SARS-CoV-2 not detected	1
808	n/a	n/a	n/a	SARS-CoV-2 not detected	808	n/a	n/a	n/a	SARS-CoV-2 not detected	1
809	n/a	n/a	n/a	SARS-CoV-2 not detected	809	n/a	n/a	n/a	SARS-CoV-2 not detected	1
810	n/a	n/a	n/a	SARS-CoV-2 not detected	810	n/a	n/a	n/a	SARS-CoV-2 not detected	1
811	n/a	n/a	n/a	SARS-CoV-2 not detected	811	n/a	n/a	n/a	SARS-CoV-2 not detected	1
812	n/a	n/a	n/a	SARS-CoV-2 not detected	812	n/a	n/a	n/a	SARS-CoV-2 not detected	1
813	n/a	n/a	n/a	SARS-CoV-2 not detected	813	n/a	n/a	n/a	SARS-CoV-2 not detected	1
814	n/a	n/a	n/a	SARS-CoV-2 not detected	814	n/a	n/a	n/a	SARS-CoV-2 not detected	1
815	n/a	n/a	n/a	SARS-CoV-2 not detected	815	n/a	n/a	n/a	SARS-CoV-2 not detected	1
816	n/a	n/a	n/a	SARS-CoV-2 not detected	816	n/a	n/a	n/a	SARS-CoV-2 not detected	1
817	n/a	n/a	n/a	SARS-CoV-2 not detected	817	n/a	n/a	n/a	SARS-CoV-2 not detected	1
818	n/a	n/a	n/a	SARS-CoV-2 not detected	818	n/a	n/a	n/a	SARS-CoV-2 not detected	1
819	n/a	n/a	n/a	SARS-CoV-2 not detected	819	n/a	n/a	n/a	SARS-CoV-2 not detected	1
820	n/a	n/a	n/a	SARS-CoV-2 not detected	820	n/a	n/a	n/a	SARS-CoV-2 not detected	1
821	n/a	n/a	n/a	SARS-CoV-2 not detected	821	n/a	n/a	n/a	SARS-CoV-2 not detected	1
822	n/a	n/a	n/a	SARS-CoV-2 not detected	822	n/a	n/a	n/a	SARS-CoV-2 not detected	1
823	n/a	n/a	n/a	SARS-CoV-2 not detected	823	n/a	n/a	n/a	SARS-CoV-2 not detected	1
824	n/a	n/a	n/a	SARS-CoV-2 not detected	824	n/a	n/a	n/a	SARS-CoV-2 not detected	1
825	n/a	n/a	n/a	SARS-CoV-2 not detected	825	n/a	n/a	n/a	SARS-CoV-2 not detected	1
826	n/a	n/a	n/a	SARS-CoV-2 not detected	826	n/a	n/a	n/a	SARS-CoV-2 not detected	1
827	n/a	n/a	n/a	SARS-CoV-2 not detected	827	n/a	n/a	n/a	SARS-CoV-2 not detected	1
828	n/a	n/a	n/a	SARS-CoV-2 not detected	828	n/a	n/a	n/a	SARS-CoV-2 not detected	1
829	n/a	n/a	n/a	SARS-CoV-2 not detected	829	n/a	n/a	n/a	SARS-CoV-2 not detected	1
830	n/a	n/a	n/a	SARS-CoV-2 not detected	830	n/a	n/a	n/a	SARS-CoV-2 not detected	1
831	n/a	n/a	n/a	SARS-CoV-2 not detected	831	n/a	n/a	n/a	SARS-CoV-2 not detected	1
832	n/a	n/a	n/a	SARS-CoV-2 not detected	832	n/a	n/a	n/a	SARS-CoV-2 not detected	1
833	n/a	n/a	n/a	SARS-CoV-2 not detected	833	n/a	n/a	n/a	SARS-CoV-2 not detected	1
834	n/a	n/a	n/a	SARS-CoV-2 not detected	834	n/a	n/a	n/a	SARS-CoV-2 not detected	1
835	n/a	n/a	n/a	SARS-CoV-2 not detected	835	n/a	n/a	n/a	SARS-CoV-2 not detected	1
836	n/a	n/a	n/a	SARS-CoV-2 not detected	836	n/a	n/a	n/a	SARS-CoV-2 not detected	1
837	n/a	n/a	n/a	SARS-CoV-2 not detected	837	n/a	n/a	n/a	SARS-CoV-2 not detected	1
838	n/a	n/a	n/a	SARS-CoV-2 not detected	838	n/a	n/a	n/a	SARS-CoV-2 not detected	1
839	n/a	n/a	n/a	SARS-CoV-2 not detected	839	n/a	n/a	n/a	SARS-CoV-2 not detected	1
840	n/a	n/a	n/a	SARS-CoV-2 not detected	840	n/a	n/a	n/a	SARS-CoV-2 not detected	1
841	n/a	n/a	n/a	SARS-CoV-2 not detected	841	n/a	n/a	n/a	SARS-CoV-2 not detected	1
842	n/a	n/a	n/a	SARS-CoV-2 not detected	842	n/a	n/a	n/a	SARS-CoV-2 not detected	1
843	n/a	n/a	n/a	SARS-CoV-2 not detected	843	n/a	n/a	n/a	SARS-CoV-2 not detected	1
844	n/a	n/a	n/a	SARS-CoV-2 not detected	844	n/a	n/a	n/a	SARS-CoV-2 not detected	1
845	n/a	n/a	n/a	SARS-CoV-2 not detected	845	n/a	n/a	n/a	SARS-CoV-2 not detected	1
846	n/a	n/a	n/a	SARS-CoV-2 not detected	846	n/a	n/a	n/a	SARS-CoV-2 not detected	1
847	n/a	n/a	n/a	SARS-CoV-2 not detected	847	n/a	n/a	n/a	SARS-CoV-2 not detected	1
848	n/a	n/a	n/a	SARS-CoV-2 not detected	848	n/a	n/a	n/a	SARS-CoV-2 not detected	1
849	n/a	n/a	n/a	SARS-CoV-2 not detected	849	n/a	n/a	n/a	SARS-CoV-2 not detected	1
850	n/a	n/a	n/a	SARS-CoV-2 not detected	850	n/a	n/a	n/a	SARS-CoV-2 not detected	1
851	n/a	n/a	n/a	SARS-CoV-2 not detected	851	n/a	n/a	n/a	SARS-CoV-2 not detected	1
852	n/a	n/a	n/a	SARS-CoV-2 not detected	852	n/a	n/a	n/a	SARS-CoV-2 not detected	1
853	n/a	n/a	n/a	SARS-CoV-2 not detected	853	n/a	n/a	n/a	SARS-CoV-2 not detected	1
854	n/a	n/a	n/a	SARS-CoV-2 not detected	854	n/a	n/a	n/a	SARS-CoV-2 not detected	1
855	n/a	n/a	n/a	SARS-CoV-2 not detected	855	n/a	n/a	n/a	SARS-CoV-2 not detected	1
856	n/a	n/a	n/a	SARS-CoV-2 not detected	856	n/a	n/a	n/a	SARS-CoV-2 not detected	1
857	n/a	n/a	n/a	SARS-CoV-2 not detected	857	n/a	n/a	n/a	SARS-CoV-2 not detected	1
858	n/a	n/a	n/a	SARS-CoV-2 not detected	858	n/a	n/a	n/a	SARS-CoV-2 not detected	1
859	n/a	n/a	n/a	SARS-CoV-2 not detected	859	n/a	n/a	n/a	SARS-CoV-2 not detected	1
860	n/a	n/a	n/a	SARS-CoV-2 not detected	860	n/a	n/a	34.77	SARS-CoV-2 detected	0
861	n/a	n/a	n/a	SARS-CoV-2 not detected	861	n/a	n/a	n/a	SARS-CoV-2 not detected	1
862	n/a	n/a	n/a	SARS-CoV-2 not detected	862	n/a	n/a	n/a	SARS-CoV-2 not detected	1
863	n/a	n/a	n/a	SARS-CoV-2 not detected	863	n/a	n/a	n/a	SARS-CoV-2 not detected	1
864	n/a	n/a	n/a	SARS-CoV-2 not detected	864	n/a	n/a	n/a	SARS-CoV-2 not detected	1
865	n/a	n/a	n/a	SARS-CoV-2 not detected	865	n/a	n/a	n/a	SARS-CoV-2 not detected	1
866	n/a	n/a	n/a	SARS-CoV-2 not detected	866	n/a	n/a	n/a	SARS-CoV-2 not detected	1
867	n/a	n/a	n/a	SARS-CoV-2 not detected	867	n/a	n/a	n/a	SARS-CoV-2 not detected	1
868	n/a	n/a	n/a	SARS-CoV-2 not detected	868	n/a	n/a	n/a	SARS-CoV-2 not detected	1
869	n/a	n/a	n/a	SARS-CoV-2 not detected	869	n/a	n/a	n/a	SARS-CoV-2 not detected	1
870	n/a	n/a	n/a	SARS-CoV-2 not detected	870	n/a	n/a	n/a	SARS-CoV-2 not detected	1
871	n/a	n/a	n/a	SARS-CoV-2 not detected	871	n/a	n/a	n/a	SARS-CoV-2 not detected	1
872	n/a	n/a	n/a	SARS-CoV-2 not detected	872	n/a	n/a	n/a	SARS-CoV-2 not detected	1
873	n/a	n/a	n/a	SARS-CoV-2 not detected	873	n/a	n/a	n/a	SARS-CoV-2 not detected	1
874	n/a	n/a	n/a	SARS-CoV-2 not detected	874	n/a	n/a	n/a	SARS-CoV-2 not detected	1
875	n/a	n/a	n/a	SARS-CoV-2 not detected	875	n/a	n/a	n/a	SARS-CoV-2 not detected	1
876	n/a	n/a	n/a	SARS-CoV-2 not detected	876	n/a	n/a	n/a	SARS-CoV-2 not detected	1
877	n/a	n/a	n/a	SARS-CoV-2 not detected	877	n/a	n/a	n/a	SARS-CoV-2 not detected	1
878	n/a	n/a	n/a	SARS-CoV-2 not detected	878	n/a	n/a	n/a	SARS-CoV-2 not detected	1
879	n/a	n/a	n/a	SARS-CoV-2 not detected	879	n/a	n/a	n/a	SARS-CoV-2 not detected	1
880	n/a	n/a	n/a	SARS-CoV-2 not detected	880	n/a	n/a	n/a	SARS-CoV-2 not detected	1
881	n/a	n/a	n/a	SARS-CoV-2 not detected	881	n/a	n/a	n/a	SARS-CoV-2 not detected	1
882	n/a	n/a	n/a	SARS-CoV-2 not detected	882	n/a	n/a	n/a	SARS-CoV-2 not detected	1
883	n/a	n/a	n/a	SARS-CoV-2 not detected	883	n/a	n/a	n/a	SARS-CoV-2 not detected	1
884	n/a	n/a	n/a	SARS-CoV-2 not detected	884	n/a	n/a	n/a	SARS-CoV-2 not detected	1
885	n/a	n/a	n/a	SARS-CoV-2 not detected	885	n/a	n/a	n/a	SARS-CoV-2 not detected	1
886	n/a	n/a	n/a	SARS-CoV-2 not detected	886	n/a	n/a	n/a	SARS-CoV-2 not detected	1
887	n/a	n/a	n/a	SARS-CoV-2 not detected	887	n/a	n/a	n/a	SARS-CoV-2 not detected	1
888	n/a	n/a	n/a	SARS-CoV-2 not detected	888	n/a	n/a	n/a	SARS-CoV-2 not detected	1
889	n/a	n/a	n/a	SARS-CoV-2 not detected	889	n/a	n/a	n/a	SARS-CoV-2 not detected	1
890	n/a	n/a	n/a	SARS-CoV-2 not detected	890	n/a	n/a	n/a	SARS-CoV-2 not detected	1
891	n/a	n/a	n/a	SARS-CoV-2 not detected	891	n/a	n/a	n/a	SARS-CoV-2 not detected	1
892	n/a	n/a	n/a	SARS-CoV-2 not detected	892	n/a	n/a	n/a	SARS-CoV-2 not detected	1
893	n/a	n/a	n/a	SARS-CoV-2 not detected	893	n/a	n/a	n/a	SARS-CoV-2 not detected	1
894	n/a	n/a	n/a	SARS-CoV-2 not detected	894	n/a	n/a	n/a	SARS-CoV-2 not detected	1
895	n/a	n/a	n/a	SARS-CoV-2 not detected	895	n/a	n/a	n/a	SARS-CoV-2 not detected	1
896	n/a	n/a	n/a	SARS-CoV-2 not detected	896	n/a	n/a	n/a	SARS-CoV-2 not detected	1
897	n/a	n/a	n/a	SARS-CoV-2 not detected	897	n/a	n/a	n/a	SARS-CoV-2 not detected	1
898	n/a	n/a	n/a	SARS-CoV-2 not detected	898	n/a	n/a	n/a	SARS-CoV-2 not detected	1
899	n/a	n/a	n/a	SARS-CoV-2 not detected	899	n/a	n/a	n/a	SARS-CoV-2 not detected	1
900	n/a	n/a	n/a	SARS-CoV-2 not detected	900	n/a	n/a	n/a	SARS-CoV-2 not detected	1
901	n/a	n/a	n/a	SARS-CoV-2 not detected	901	n/a	n/a	n/a	SARS-CoV-2 not detected	1
902	n/a	n/a	n/a	SARS-CoV-2 not detected	902	n/a	n/a	n/a	SARS-CoV-2 not detected	1
903	n/a	n/a	n/a	SARS-CoV-2 not detected	903	n/a	n/a	n/a	SARS-CoV-2 not detected	1
904	n/a	n/a	n/a	SARS-CoV-2 not detected	904	n/a	n/a	n/a	SARS-CoV-2 not detected	1
905	n/a	n/a	n/a	SARS-CoV-2 not detected	905	n/a	n/a	n/a	SARS-CoV-2 not detected	1
906	n/a	n/a	n/a	SARS-CoV-2 not detected	906	n/a	n/a	n/a	SARS-CoV-2 not detected	1
907	n/a	n/a	n/a	SARS-CoV-2 not detected	907	n/a	n/a	n/a	SARS-CoV-2 not detected	1
908	n/a	n/a	n/a	SARS-CoV-2 not detected	908	n/a	n/a	n/a	SARS-CoV-2 not detected	1
909	n/a	n/a	n/a	SARS-CoV-2 not detected	909	n/a	n/a	n/a	SARS-CoV-2 not detected	1
910	n/a	n/a	n/a	SARS-CoV-2 not detected	910	n/a	n/a	n/a	SARS-CoV-2 not detected	1
911	n/a	n/a	n/a	SARS-CoV-2 not detected	911	n/a	n/a	n/a	SARS-CoV-2 not detected	1
912	n/a	n/a	n/a	SARS-CoV-2 not detected	912	n/a	n/a	n/a	SARS-CoV-2 not detected	1
913	n/a	n/a	n/a	SARS-CoV-2 not detected	913	n/a	n/a	n/a	SARS-CoV-2 not detected	1
914	n/a	n/a	n/a	SARS-CoV-2 not detected	914	n/a	n/a	n/a	SARS-CoV-2 not detected	1
915	n/a	n/a	n/a	SARS-CoV-2 not detected	915	n/a	n/a	n/a	SARS-CoV-2 not detected	1
916	n/a	n/a	n/a	SARS-CoV-2 not detected	916	n/a	n/a	n/a	SARS-CoV-2 not detected	1
917	n/a	n/a	n/a	SARS-CoV-2 not detected	917	n/a	n/a	n/a	SARS-CoV-2 not detected	1
918	n/a	n/a	n/a	SARS-CoV-2 not detected	918	n/a	n/a	n/a	SARS-CoV-2 not detected	1
919	n/a	n/a	n/a	SARS-CoV-2 not detected	919	n/a	n/a	n/a	SARS-CoV-2 not detected	1
920	n/a	n/a	n/a	SARS-CoV-2 not detected	920	n/a	n/a	n/a	SARS-CoV-2 not detected	1
921	n/a	n/a	n/a	SARS-CoV-2 not detected	921	n/a	n/a	n/a	SARS-CoV-2 not detected	1
922	n/a	n/a	n/a	SARS-CoV-2 not detected	922	n/a	n/a	n/a	SARS-CoV-2 not detected	1
923	n/a	n/a	n/a	SARS-CoV-2 not detected	923	35.97	n/a	34.20	SARS-CoV-2 detected	0
924	n/a	n/a	n/a	SARS-CoV-2 not detected	924	n/a	n/a	n/a	SARS-CoV-2 not detected	1
925	n/a	n/a	n/a	SARS-CoV-2 not detected	925	n/a	n/a	n/a	SARS-CoV-2 not detected	1
926	n/a	n/a	n/a	SARS-CoV-2 not detected	926	n/a	n/a	n/a	SARS-CoV-2 not detected	1
927	n/a	n/a	n/a	SARS-CoV-2 not detected	927	n/a	n/a	n/a	SARS-CoV-2 not detected	1
928	n/a	n/a	n/a	SARS-CoV-2 not detected	928	n/a	n/a	n/a	SARS-CoV-2 not detected	1
929	n/a	n/a	n/a	SARS-CoV-2 not detected	929	n/a	n/a	n/a	SARS-CoV-2 not detected	1
930	n/a	n/a	n/a	SARS-CoV-2 not detected	930	n/a	n/a	n/a	SARS-CoV-2 not detected	1
931	n/a	n/a	n/a	SARS-CoV-2 not detected	931	n/a	n/a	n/a	SARS-CoV-2 not detected	1
932	n/a	n/a	n/a	SARS-CoV-2 not detected	932	n/a	n/a	n/a	SARS-CoV-2 not detected	1
933	n/a	n/a	n/a	SARS-CoV-2 not detected	933	n/a	n/a	n/a	SARS-CoV-2 not detected	1
934	n/a	n/a	n/a	SARS-CoV-2 not detected	934	n/a	n/a	n/a	SARS-CoV-2 not detected	1
935	n/a	n/a	n/a	SARS-CoV-2 not detected	935	n/a	n/a	n/a	SARS-CoV-2 not detected	1
936	n/a	n/a	n/a	SARS-CoV-2 not detected	936	n/a	n/a	n/a	SARS-CoV-2 not detected	1
937	n/a	n/a	n/a	SARS-CoV-2 not detected	937	n/a	n/a	n/a	SARS-CoV-2 not detected	1
938	n/a	n/a	n/a	SARS-CoV-2 not detected	938	n/a	n/a	n/a	SARS-CoV-2 not detected	1
939	n/a	n/a	n/a	SARS-CoV-2 not detected	939	n/a	n/a	n/a	SARS-CoV-2 not detected	1
940	n/a	n/a	n/a	SARS-CoV-2 not detected	940	n/a	n/a	n/a	SARS-CoV-2 not detected	1
941	n/a	n/a	n/a	SARS-CoV-2 not detected	941	n/a	n/a	n/a	SARS-CoV-2 not detected	1
942	n/a	n/a	n/a	SARS-CoV-2 not detected	942	n/a	n/a	n/a	SARS-CoV-2 not detected	1
943	n/a	n/a	n/a	SARS-CoV-2 not detected	943	n/a	n/a	n/a	SARS-CoV-2 not detected	1
944	n/a	n/a	n/a	SARS-CoV-2 not detected	944	n/a	n/a	n/a	SARS-CoV-2 not detected	1
945	n/a	n/a	n/a	SARS-CoV-2 not detected	945	n/a	n/a	n/a	SARS-CoV-2 not detected	1
946	n/a	n/a	n/a	SARS-CoV-2 not detected	946	n/a	n/a	n/a	SARS-CoV-2 not detected	1
947	n/a	n/a	n/a	SARS-CoV-2 not detected	947	n/a	n/a	n/a	SARS-CoV-2 not detected	1
948	n/a	n/a	n/a	SARS-CoV-2 not detected	948	n/a	n/a	n/a	SARS-CoV-2 not detected	1
949	n/a	n/a	n/a	SARS-CoV-2 not detected	949	n/a	n/a	n/a	SARS-CoV-2 not detected	1
950	n/a	n/a	n/a	SARS-CoV-2 not detected	950	n/a	n/a	n/a	SARS-CoV-2 not detected	1
951	n/a	n/a	n/a	SARS-CoV-2 not detected	951	n/a	n/a	n/a	SARS-CoV-2 not detected	1
952	n/a	n/a	n/a	SARS-CoV-2 not detected	952	n/a	n/a	n/a	SARS-CoV-2 not detected	1
953	n/a	n/a	n/a	SARS-CoV-2 not detected	953	n/a	n/a	n/a	SARS-CoV-2 not detected	1
954	n/a	n/a	n/a	SARS-CoV-2 not detected	954	n/a	n/a	n/a	SARS-CoV-2 not detected	1
955	n/a	n/a	n/a	SARS-CoV-2 not detected	955	n/a	n/a	n/a	SARS-CoV-2 not detected	1
956	n/a	n/a	n/a	SARS-CoV-2 not detected	956	n/a	n/a	n/a	SARS-CoV-2 not detected	1
957	n/a	n/a	n/a	SARS-CoV-2 not detected	957	n/a	n/a	n/a	SARS-CoV-2 not detected	1
958	n/a	n/a	n/a	SARS-CoV-2 not detected	958	n/a	n/a	n/a	SARS-CoV-2 not detected	1
959	n/a	n/a	n/a	SARS-CoV-2 not detected	959	n/a	n/a	n/a	SARS-CoV-2 not detected	1
960	n/a	n/a	n/a	SARS-CoV-2 not detected	960	n/a	n/a	n/a	SARS-CoV-2 not detected	1
961	n/a	n/a	n/a	SARS-CoV-2 not detected	961	n/a	n/a	n/a	SARS-CoV-2 not detected	1
962	n/a	n/a	n/a	SARS-CoV-2 not detected	962	n/a	n/a	n/a	SARS-CoV-2 not detected	1
963	n/a	n/a	n/a	SARS-CoV-2 not detected	963	n/a	n/a	n/a	SARS-CoV-2 not detected	1
964	n/a	n/a	n/a	SARS-CoV-2 not detected	964	n/a	n/a	n/a	SARS-CoV-2 not detected	1
965	n/a	n/a	n/a	SARS-CoV-2 not detected	965	n/a	n/a	n/a	SARS-CoV-2 not detected	1
966	n/a	n/a	n/a	SARS-CoV-2 not detected	966	n/a	n/a	n/a	SARS-CoV-2 not detected	1
967	n/a	n/a	n/a	SARS-CoV-2 not detected	967	n/a	n/a	n/a	SARS-CoV-2 not detected	1
968	n/a	n/a	n/a	SARS-CoV-2 not detected	968	n/a	n/a	n/a	SARS-CoV-2 not detected	1
969	n/a	n/a	n/a	SARS-CoV-2 not detected	969	n/a	n/a	n/a	SARS-CoV-2 not detected	1
970	n/a	n/a	n/a	SARS-CoV-2 not detected	970	n/a	n/a	n/a	SARS-CoV-2 not detected	1
971	n/a	n/a	n/a	SARS-CoV-2 not detected	971	n/a	n/a	n/a	SARS-CoV-2 not detected	1
972	n/a	n/a	n/a	SARS-CoV-2 not detected	972	n/a	n/a	n/a	SARS-CoV-2 not detected	1
973	n/a	n/a	n/a	SARS-CoV-2 not detected	973	n/a	n/a	n/a	SARS-CoV-2 not detected	1
974	n/a	n/a	n/a	SARS-CoV-2 not detected	974	n/a	n/a	n/a	SARS-CoV-2 not detected	1
975	n/a	n/a	n/a	SARS-CoV-2 not detected	975	n/a	n/a	n/a	SARS-CoV-2 not detected	1
976	n/a	n/a	n/a	SARS-CoV-2 not detected	976	n/a	n/a	n/a	SARS-CoV-2 not detected	1
977	n/a	n/a	n/a	SARS-CoV-2 not detected	977	n/a	n/a	n/a	SARS-CoV-2 not detected	1
978	n/a	n/a	n/a	SARS-CoV-2 not detected	978	n/a	n/a	n/a	SARS-CoV-2 not detected	1
979	n/a	n/a	n/a	SARS-CoV-2 not detected	979	n/a	n/a	n/a	SARS-CoV-2 not detected	1
980	n/a	n/a	n/a	SARS-CoV-2 not detected	980	n/a	n/a	n/a	SARS-CoV-2 not detected	1
981	n/a	n/a	n/a	SARS-CoV-2 not detected	981	n/a	n/a	n/a	SARS-CoV-2 not detected	1
982	n/a	n/a	n/a	SARS-CoV-2 not detected	982	38.23	n/a	32.94	SARS-CoV-2 detected	0
983	n/a	n/a	n/a	SARS-CoV-2 not detected	983	n/a	n/a	n/a	SARS-CoV-2 not detected	1
984	n/a	n/a	n/a	SARS-CoV-2 not detected	984	n/a	n/a	n/a	SARS-CoV-2 not detected	1
985	n/a	n/a	n/a	SARS-CoV-2 not detected	985	n/a	n/a	n/a	SARS-CoV-2 not detected	1
986	n/a	n/a	n/a	SARS-CoV-2 not detected	986	n/a	n/a	n/a	SARS-CoV-2 not detected	1
987	n/a	n/a	n/a	SARS-CoV-2 not detected	987	n/a	n/a	n/a	SARS-CoV-2 not detected	1
988	n/a	n/a	n/a	SARS-CoV-2 not detected	988	n/a	n/a	n/a	SARS-CoV-2 not detected	1
989	n/a	n/a	n/a	SARS-CoV-2 not detected	989	n/a	n/a	n/a	SARS-CoV-2 not detected	1
990	n/a	n/a	n/a	SARS-CoV-2 not detected	990	n/a	n/a	n/a	SARS-CoV-2 not detected	1
991	n/a	n/a	n/a	SARS-CoV-2 not detected	991	n/a	n/a	n/a	SARS-CoV-2 not detected	1
992	n/a	n/a	n/a	SARS-CoV-2 not detected	992	n/a	n/a	n/a	SARS-CoV-2 not detected	1
993	n/a	n/a	n/a	SARS-CoV-2 not detected	993	n/a	n/a	n/a	SARS-CoV-2 not detected	1
994	n/a	n/a	n/a	SARS-CoV-2 not detected	994	n/a	n/a	n/a	SARS-CoV-2 not detected	1
995	n/a	n/a	n/a	SARS-CoV-2 not detected	995	n/a	n/a	n/a	SARS-CoV-2 not detected	1
996	n/a	n/a	n/a	SARS-CoV-2 not detected	996	n/a	n/a	n/a	SARS-CoV-2 not detected	1
997	n/a	n/a	n/a	SARS-CoV-2 not detected	997	n/a	n/a	n/a	SARS-CoV-2 not detected	1
998	n/a	n/a	n/a	SARS-CoV-2 not detected	998	n/a	n/a	n/a	SARS-CoV-2 not detected	1
999	n/a	n/a	n/a	SARS-CoV-2 not detected	999	n/a	n/a	n/a	SARS-CoV-2 not detected	1
1000	n/a	n/a	n/a	SARS-CoV-2 not detected	1000	n/a	n/a	n/a	SARS-CoV-2 not detected	1
1001	n/a	n/a	n/a	SARS-CoV-2 not detected	1001	n/a	n/a	n/a	SARS-CoV-2 not detected	1
1002	n/a	n/a	n/a	SARS-CoV-2 not detected	1002	n/a	n/a	n/a	SARS-CoV-2 not detected	1
1003	n/a	n/a	n/a	SARS-CoV-2 not detected	1003	n/a	n/a	n/a	SARS-CoV-2 not detected	1
1004	n/a	n/a	n/a	SARS-CoV-2 not detected	1004	n/a	n/a	n/a	SARS-CoV-2 not detected	1
1005	n/a	n/a	n/a	SARS-CoV-2 not detected	1005	n/a	n/a	n/a	SARS-CoV-2 not detected	1
1006	n/a	n/a	n/a	SARS-CoV-2 not detected	1006	n/a	n/a	n/a	SARS-CoV-2 not detected	1
1007	n/a	n/a	n/a	SARS-CoV-2 not detected	1007	n/a	n/a	n/a	SARS-CoV-2 not detected	1
1008	n/a	n/a	n/a	SARS-CoV-2 not detected	1008	n/a	n/a	n/a	SARS-CoV-2 not detected	1
1009	n/a	n/a	n/a	SARS-CoV-2 not detected	1009	n/a	n/a	n/a	SARS-CoV-2 not detected	1
1010	n/a	n/a	n/a	SARS-CoV-2 not detected	1010	n/a	n/a	n/a	SARS-CoV-2 not detected	1
1011	n/a	n/a	n/a	SARS-CoV-2 not detected	1011	n/a	n/a	n/a	SARS-CoV-2 not detected	1
1012	n/a	n/a	n/a	SARS-CoV-2 not detected	1012	n/a	n/a	n/a	SARS-CoV-2 not detected	1
1013	n/a	n/a	n/a	SARS-CoV-2 not detected	1013	n/a	n/a	n/a	SARS-CoV-2 not detected	1
1014	n/a	n/a	n/a	SARS-CoV-2 not detected	1014	n/a	n/a	n/a	SARS-CoV-2 not detected	1
1015	n/a	n/a	n/a	SARS-CoV-2 not detected	1015	n/a	n/a	n/a	SARS-CoV-2 not detected	1
1016	n/a	n/a	n/a	SARS-CoV-2 not detected	1016	n/a	n/a	n/a	SARS-CoV-2 not detected	1
1017	n/a	n/a	n/a	SARS-CoV-2 not detected	1017	n/a	n/a	n/a	SARS-CoV-2 not detected	1
1018	n/a	n/a	n/a	SARS-CoV-2 not detected	1018	n/a	n/a	n/a	SARS-CoV-2 not detected	1
1019	n/a	n/a	n/a	SARS-CoV-2 not detected	1019	n/a	n/a	n/a	SARS-CoV-2 not detected	1
1020	n/a	n/a	n/a	SARS-CoV-2 not detected	1020	n/a	n/a	n/a	SARS-CoV-2 not detected	1
1021	n/a	n/a	n/a	SARS-CoV-2 not detected	1021	n/a	n/a	n/a	SARS-CoV-2 not detected	1
1022	n/a	n/a	n/a	SARS-CoV-2 not detected	1022	n/a	n/a	n/a	SARS-CoV-2 not detected	1
1023	n/a	n/a	n/a	SARS-CoV-2 not detected	1023	n/a	n/a	n/a	SARS-CoV-2 not detected	1
1024	n/a	n/a	n/a	SARS-CoV-2 not detected	1024	n/a	n/a	n/a	SARS-CoV-2 not detected	1
1025	n/a	n/a	n/a	SARS-CoV-2 not detected	1025	37.18	n/a	32.15	SARS-CoV-2 detected	0
1026	n/a	n/a	n/a	SARS-CoV-2 not detected	1026	n/a	n/a	n/a	SARS-CoV-2 not detected	1
1027	n/a	n/a	n/a	SARS-CoV-2 not detected	1027	n/a	n/a	n/a	SARS-CoV-2 not detected	1
1028	n/a	n/a	n/a	SARS-CoV-2 not detected	1028	n/a	n/a	n/a	SARS-CoV-2 not detected	1
1029	n/a	n/a	n/a	SARS-CoV-2 not detected	1029	n/a	n/a	n/a	SARS-CoV-2 not detected	1
1030	n/a	n/a	n/a	SARS-CoV-2 not detected	1030	n/a	n/a	n/a	SARS-CoV-2 not detected	1
1031	n/a	n/a	n/a	SARS-CoV-2 not detected	1031	n/a	n/a	n/a	SARS-CoV-2 not detected	1
1032	n/a	n/a	n/a	SARS-CoV-2 not detected	1032	n/a	n/a	n/a	SARS-CoV-2 not detected	1
1033	n/a	n/a	n/a	SARS-CoV-2 not detected	1033	n/a	n/a	n/a	SARS-CoV-2 not detected	1
1034	n/a	n/a	n/a	SARS-CoV-2 not detected	1034	n/a	n/a	n/a	SARS-CoV-2 not detected	1
1035	n/a	n/a	n/a	SARS-CoV-2 not detected	1035	n/a	n/a	n/a	SARS-CoV-2 not detected	1
1036	n/a	n/a	n/a	SARS-CoV-2 not detected	1036	n/a	n/a	n/a	SARS-CoV-2 not detected	1
1037	n/a	n/a	n/a	SARS-CoV-2 not detected	1037	n/a	n/a	n/a	SARS-CoV-2 not detected	1
1038	n/a	n/a	n/a	SARS-CoV-2 not detected	1038	n/a	n/a	n/a	SARS-CoV-2 not detected	1
1039	n/a	n/a	n/a	SARS-CoV-2 not detected	1039	n/a	n/a	n/a	SARS-CoV-2 not detected	1
1040	n/a	n/a	n/a	SARS-CoV-2 not detected	1040	n/a	n/a	n/a	SARS-CoV-2 not detected	1
1041	n/a	n/a	n/a	SARS-CoV-2 not detected	1041	n/a	n/a	n/a	SARS-CoV-2 not detected	1
1042	n/a	n/a	n/a	SARS-CoV-2 not detected	1042	n/a	n/a	n/a	SARS-CoV-2 not detected	1
1043	n/a	n/a	n/a	SARS-CoV-2 not detected	1043	n/a	n/a	n/a	SARS-CoV-2 not detected	1
1044	n/a	n/a	n/a	SARS-CoV-2 not detected	1044	n/a	n/a	n/a	SARS-CoV-2 not detected	1
1045	n/a	n/a	n/a	SARS-CoV-2 not detected	1045	n/a	n/a	n/a	SARS-CoV-2 not detected	1
1046	n/a	n/a	n/a	SARS-CoV-2 not detected	1046	n/a	n/a	n/a	SARS-CoV-2 not detected	1
1047	n/a	n/a	n/a	SARS-CoV-2 not detected	1047	n/a	n/a	n/a	SARS-CoV-2 not detected	1
1048	n/a	n/a	n/a	SARS-CoV-2 not detected	1048	n/a	n/a	n/a	SARS-CoV-2 not detected	1
1049	n/a	n/a	n/a	SARS-CoV-2 not detected	1049	n/a	n/a	n/a	SARS-CoV-2 not detected	1
1050	n/a	n/a	n/a	SARS-CoV-2 not detected	1050	n/a	n/a	n/a	SARS-CoV-2 not detected	1
1051	n/a	n/a	n/a	SARS-CoV-2 not detected	1051	n/a	n/a	n/a	SARS-CoV-2 not detected	1
1052	n/a	n/a	n/a	SARS-CoV-2 not detected	1052	n/a	n/a	n/a	SARS-CoV-2 not detected	1
1053	n/a	n/a	n/a	SARS-CoV-2 not detected	1053	n/a	n/a	n/a	SARS-CoV-2 not detected	1
1054	n/a	n/a	n/a	SARS-CoV-2 not detected	1054	n/a	n/a	n/a	SARS-CoV-2 not detected	1
1055	n/a	n/a	n/a	SARS-CoV-2 not detected	1055	n/a	n/a	n/a	SARS-CoV-2 not detected	1
1056	n/a	n/a	n/a	SARS-CoV-2 not detected	1056	n/a	n/a	n/a	SARS-CoV-2 not detected	1
1057	n/a	n/a	n/a	SARS-CoV-2 not detected	1057	n/a	n/a	n/a	SARS-CoV-2 not detected	1
1058	n/a	n/a	n/a	SARS-CoV-2 not detected	1058	n/a	n/a	n/a	SARS-CoV-2 not detected	1
1059	n/a	n/a	n/a	SARS-CoV-2 not detected	1059	n/a	n/a	n/a	SARS-CoV-2 not detected	1
1060	n/a	n/a	n/a	SARS-CoV-2 not detected	1060	n/a	n/a	n/a	SARS-CoV-2 not detected	1
1061	n/a	n/a	n/a	SARS-CoV-2 not detected	1061	n/a	n/a	n/a	SARS-CoV-2 not detected	1
1062	n/a	n/a	n/a	SARS-CoV-2 not detected	1062	n/a	n/a	n/a	SARS-CoV-2 not detected	1
1063	n/a	n/a	n/a	SARS-CoV-2 not detected	1063	n/a	n/a	n/a	SARS-CoV-2 not detected	1
1064	n/a	n/a	n/a	SARS-CoV-2 not detected	1064	n/a	n/a	n/a	SARS-CoV-2 not detected	1
1065	n/a	n/a	n/a	SARS-CoV-2 not detected	1065	n/a	n/a	n/a	SARS-CoV-2 not detected	1
1066	n/a	n/a	n/a	SARS-CoV-2 not detected	1066	n/a	n/a	n/a	SARS-CoV-2 not detected	1
1067	n/a	n/a	n/a	SARS-CoV-2 not detected	1067	n/a	n/a	n/a	SARS-CoV-2 not detected	1
1068	n/a	n/a	n/a	SARS-CoV-2 not detected	1068	n/a	n/a	n/a	SARS-CoV-2 not detected	1
1069	n/a	n/a	n/a	SARS-CoV-2 not detected	1069	n/a	n/a	n/a	SARS-CoV-2 not detected	1
1070	n/a	n/a	n/a	SARS-CoV-2 not detected	1070	n/a	n/a	n/a	SARS-CoV-2 not detected	1
1071	n/a	n/a	n/a	SARS-CoV-2 not detected	1071	n/a	n/a	n/a	SARS-CoV-2 not detected	1
1072	n/a	n/a	n/a	SARS-CoV-2 not detected	1072	n/a	n/a	n/a	SARS-CoV-2 not detected	1
1073	n/a	n/a	n/a	SARS-CoV-2 not detected	1073	n/a	n/a	n/a	SARS-CoV-2 not detected	1
1074	n/a	n/a	n/a	SARS-CoV-2 not detected	1074	n/a	n/a	n/a	SARS-CoV-2 not detected	1
1075	n/a	n/a	n/a	SARS-CoV-2 not detected	1075	n/a	n/a	n/a	SARS-CoV-2 not detected	1
1076	n/a	n/a	n/a	SARS-CoV-2 not detected	1076	n/a	n/a	n/a	SARS-CoV-2 not detected	1
1077	n/a	n/a	n/a	SARS-CoV-2 not detected	1077	37.97	36.15	34.42	SARS-CoV-2 detected	0
1078	n/a	n/a	n/a	SARS-CoV-2 not detected	1078	36.43	36.13	33.21	SARS-CoV-2 detected	0
1079	n/a	n/a	n/a	SARS-CoV-2 not detected	1079	n/a	n/a	n/a	SARS-CoV-2 not detected	1
1080	n/a	n/a	n/a	SARS-CoV-2 not detected	1080	35.6	36.4	33.83	SARS-CoV-2 detected	0
1081	n/a	n/a	n/a	SARS-CoV-2 not detected	1081	31.29	32.42	29.81	SARS-CoV-2 detected	0
1082	n/a	n/a	n/a	SARS-CoV-2 not detected	1082	36.70	n/a	35.11	SARS-CoV-2 detected	0
1083	n/a	n/a	n/a	SARS-CoV-2 not detected	1083	38.37	n/a	n/a	Inconclusive	0
1084	n/a	n/a	n/a	SARS-CoV-2 not detected	1084	n/a	n/a	n/a	SARS-CoV-2 not detected	1
1085	n/a	n/a	n/a	SARS-CoV-2 not detected	1085	n/a	n/a	n/a	SARS-CoV-2 not detected	1
1086	n/a	n/a	n/a	SARS-CoV-2 not detected	1086	n/a	n/a	n/a	SARS-CoV-2 not detected	1
1087	n/a	n/a	n/a	SARS-CoV-2 not detected	1087	37.44	39.05	35.07	SARS-CoV-2 detected	0
1088	n/a	n/a	n/a	SARS-CoV-2 not detected	1088	n/a	n/a	n/a	SARS-CoV-2 not detected	1
1089	n/a	n/a	n/a	SARS-CoV-2 not detected	1089	34.37	36.55	n/a	SARS-CoV-2 detected	0
1090	n/a	n/a	n/a	SARS-CoV-2 not detected	1090	n/a	n/a	35.74	SARS-CoV-2 detected	0
1091	n/a	n/a	n/a	SARS-CoV-2 not detected	1091	n/a	n/a	n/a	SARS-CoV-2 not detected	1
1092	n/a	n/a	n/a	SARS-CoV-2 not detected	1092	36.31	n/a	35.94	SARS-CoV-2 detected	0
1093	n/a	n/a	n/a	SARS-CoV-2 not detected	1093	36.98	n/a	n/a	Inconclusive	0
1094	n/a	n/a	n/a	SARS-CoV-2 not detected	1094	35.05	n/a	34.91	SARS-CoV-2 detected	0
1095	n/a	n/a	n/a	SARS-CoV-2 not detected	1095	n/a	n/a	35.91	SARS-CoV-2 detected	0
1096	n/a	n/a	n/a	SARS-CoV-2 not detected	1096	34.97	35.58	33.84	SARS-CoV-2 detected	0
1097	n/a	n/a	n/a	SARS-CoV-2 not detected	1097	n/a	n/a	n/a	SARS-CoV-2 not detected	1
1098	n/a	n/a	n/a	SARS-CoV-2 not detected	1098	n/a	n/a	n/a	SARS-CoV-2 not detected	1
1099	n/a	n/a	n/a	SARS-CoV-2 not detected	1099	n/a	38.58	n/a	SARS-CoV-2 detected	0
1100	n/a	n/a	n/a	SARS-CoV-2 not detected	1100	37.65	n/a	34.72	SARS-CoV-2 detected	0
1101	n/a	n/a	n/a	SARS-CoV-2 not detected	1101	37.50	38.09	34.95	SARS-CoV-2 detected	0
1102	n/a	n/a	n/a	SARS-CoV-2 not detected	1102	36.91	n/a	33.86	SARS-CoV-2 detected	0
1103	n/a	n/a	n/a	SARS-CoV-2 not detected	1103	30.32	31.17	27.19	SARS-CoV-2 detected	0
1104	n/a	n/a	n/a	SARS-CoV-2 not detected	1104	32.87	33.90	31.37	SARS-CoV-2 detected	0
1105	n/a	n/a	n/a	SARS-CoV-2 not detected	1105	n/a	n/a	n/a	SARS-CoV-2 not detected	1
1106	n/a	n/a	n/a	SARS-CoV-2 not detected	1106	n/a	n/a	n/a	SARS-CoV-2 not detected	1
1107	n/a	n/a	n/a	SARS-CoV-2 not detected	1107	n/a	n/a	n/a	SARS-CoV-2 not detected	1
1108	n/a	n/a	n/a	SARS-CoV-2 not detected	1108	n/a	n/a	n/a	SARS-CoV-2 not detected	1
1109	n/a	n/a	n/a	SARS-CoV-2 not detected	1109	29.96	32.04	28.67	SARS-CoV-2 detected	0
1110	n/a	n/a	n/a	SARS-CoV-2 not detected	1110	n/a	n/a	n/a	SARS-CoV-2 not detected	1
1111	n/a	n/a	n/a	SARS-CoV-2 not detected	1111	37.78	n/a	34.42	SARS-CoV-2 detected	0
1112	n/a	n/a	n/a	SARS-CoV-2 not detected	1112	38.61	n/a	n/a	Inconclusive	0
1113	n/a	n/a	n/a	SARS-CoV-2 not detected	1113	n/a	n/a	n/a	SARS-CoV-2 not detected	1
1114	n/a	n/a	n/a	SARS-CoV-2 not detected	1114	n/a	n/a	n/a	SARS-CoV-2 not detected	1
1115	n/a	n/a	n/a	SARS-CoV-2 not detected	1115	n/a	n/a	n/a	SARS-CoV-2 not detected	1
1116	n/a	n/a	n/a	SARS-CoV-2 not detected	1116	37.78	39.60	n/a	SARS-CoV-2 detected	0
1117	n/a	n/a	n/a	SARS-CoV-2 not detected	1117	n/a	n/a	n/a	SARS-CoV-2 not detected	1
1118	n/a	n/a	n/a	SARS-CoV-2 not detected	1118	n/a	n/a	n/a	SARS-CoV-2 not detected	1
1119	n/a	n/a	n/a	SARS-CoV-2 not detected	1119	32.73	36.36	30.55	SARS-CoV-2 detected	0
1120	n/a	n/a	n/a	SARS-CoV-2 not detected	1120	n/a	n/a	35.95	SARS-CoV-2 detected	0
1121	n/a	n/a	n/a	SARS-CoV-2 not detected	1121	n/a	n/a	n/a	SARS-CoV-2 not detected	1
1122	n/a	n/a	n/a	SARS-CoV-2 not detected	1122	30.33	31.96	29.37	SARS-CoV-2 detected	0
1123	n/a	n/a	n/a	SARS-CoV-2 not detected	1123	n/a	n/a	n/a	SARS-CoV-2 not detected	1
1124	n/a	n/a	n/a	SARS-CoV-2 not detected	1124	n/a	n/a	n/a	SARS-CoV-2 not detected	1
1125	n/a	n/a	n/a	SARS-CoV-2 not detected	1125	38.42	37.36	n/a	SARS-CoV-2 detected	0
1126	n/a	n/a	n/a	SARS-CoV-2 not detected	1126	29.04	30.43	28.01	SARS-CoV-2 detected	0
1127	n/a	n/a	n/a	SARS-CoV-2 not detected	1127	n/a	n/a	n/a	SARS-CoV-2 not detected	1
1128	n/a	n/a	n/a	SARS-CoV-2 not detected	1128	n/a	n/a	n/a	SARS-CoV-2 not detected	1
1129	n/a	n/a	n/a	SARS-CoV-2 not detected	1129	n/a	n/a	n/a	SARS-CoV-2 not detected	1
1130	n/a	n/a	n/a	SARS-CoV-2 not detected	1130	36.24	n/a	35.49	SARS-CoV-2 detected	0
1131	n/a	n/a	n/a	SARS-CoV-2 not detected	1131	n/a	n/a	36.75	SARS-CoV-2 detected	0
1132	n/a	n/a	n/a	SARS-CoV-2 not detected	1132	n/a	n/a	36.09	SARS-CoV-2 detected	0
1133	n/a	n/a	n/a	SARS-CoV-2 not detected	1133	n/a	n/a	n/a	SARS-CoV-2 not detected	1
1134	n/a	n/a	n/a	SARS-CoV-2 not detected	1134	37.74	39.29	33.49	SARS-CoV-2 detected	0
1135	29.23	31.11	28.67	SARS-CoV-2 detected	1135	33.11	34.93	31.51	SARS-CoV-2 detected	1
1136	30.87	32.63	30.46	SARS-CoV-2 detected	1136	31.98	33.80	31.00	SARS-CoV-2 detected	1
1137	25.79	26.28	25.20	SARS-CoV-2 detected	1137	33.68	35.72	32.62	SARS-CoV-2 detected	1
1138	34.84	34.87	34.71	SARS-CoV-2 detected	1138	34.64	33.23	31.71	SARS-CoV-2 detected	1
1139	35.64	36.61	33.73	SARS-CoV-2 detected	1139	31.88	33.24	30.61	SARS-CoV-2 detected	1
1140	19.57	21.15	19.00	SARS-CoV-2 detected	1140	24.35	25.63	22.77	SARS-CoV-2 detected	1
1141	37.69	35.67	n/a	SARS-CoV-2 detected	1141	37.71	n/a	35.20	SARS-CoV-2 detected	1
1142	38.74	n/a	35.44	SARS-CoV-2 detected	1142	35.93	n/a	35.13	SARS-CoV-2 detected	1
1143	11.47	14.80	11.87	SARS-CoV-2 detected	1143	21.52	23.37	19.58	SARS-CoV-2 detected	1
1144	29.62	31.89	29.24	SARS-CoV-2 detected	1144	30.17	30.74	26.94	SARS-CoV-2 detected	1
1145	33.98	36.08	34.72	SARS-CoV-2 detected	1145	31.64	33.04	29.65	SARS-CoV-2 detected	1
1146	25.84	27.31	25.13	SARS-CoV-2 detected	1146	25.34	27.57	25.03	SARS-CoV-2 detected	1
1147	18.77	18.34	18.40	SARS-CoV-2 detected	1147	26.62	27.65	24.70	SARS-CoV-2 detected	1
1148	31.34	33.59	30.88	SARS-CoV-2 detected	1148	19.29	21.28	18.69	SARS-CoV-2 detected	1
1149	26.83	29.36	26.15	SARS-CoV-2 detected	1149	24.74	24.55	23.82	SARS-CoV-2 detected	1
1150	23.18	23.26	22.73	SARS-CoV-2 detected	1150	24.94	25.20	23.45	SARS-CoV-2 detected	1
1151	31.29	33.17	29.88	SARS-CoV-2 detected	1151	n/a	n/a	n/a	SARS-CoV-2 not detected	0
1152	38.21	n/a	36.44	SARS-CoV-2 detected	1152	n/a	n/a	n/a	SARS-CoV-2 not detected	0
1153	24.20	25.78	24.15	SARS-CoV-2 detected	1153	19.61	21.70	18.30	SARS-CoV-2 detected	1
1154	32.80	35.28	32.43	SARS-CoV-2 detected	1154	20.75	22.82	19.44	SARS-CoV-2 detected	1
1155	n/a	n/a	36.50	SARS-CoV-2 detected	1155	n/a	n/a	n/a	SARS-CoV-2 not detected	0
1156	n/a	36.81	n/a	SARS-CoV-2 detected	1156	31.48	30.51	31.28	SARS-CoV-2 detected	1
1157	30.00	32.10	31.00	SARS-CoV-2 detected	1157	33.62	34.20	32.64	SARS-CoV-2 detected	1
1158	34.33	36.4	35.38	SARS-CoV-2 detected	1158	26.55	26.05	27.43	SARS-CoV-2 detected	1
1159	36.12	35.32	34.05	SARS-CoV-2 detected	1159	34.91	n/a	34.05	SARS-CoV-2 detected	1
1160	20.92	21.86	20.81	SARS-CoV-2 detected	1160	23.13	23.19	21.47	SARS-CoV-2 detected	1
1161	29.47	30.08	29.04	SARS-CoV-2 detected	1161	23.55	23.72	21.88	SARS-CoV-2 detected	1
1162	30.00	32.86	31.11	SARS-CoV-2 detected	1162	20.76	22.54	19.51	SARS-CoV-2 detected	1
1163	31.32	33.14	30.95	SARS-CoV-2 detected	1163	27.16	27.60	27.44	SARS-CoV-2 detected	1
1164	36.15	35.47	36.38	SARS-CoV-2 detected	1164	n/a	n/a	n/a	SARS-CoV-2 not detected	0
1165	35.85	37.09	34.02	SARS-CoV-2 detected	1165	35.81	39.84	30.71	SARS-CoV-2 detected	1
1166	34.53	37.07	34.70	SARS-CoV-2 detected	1166	34.25	36.09	34.34	SARS-CoV-2 detected	1
1167	26.00	27.10	26.13	SARS-CoV-2 detected	1167	21.42	22.61	18.20	SARS-CoV-2 detected	1
1168	26.67	27.99	26.14	SARS-CoV-2 detected	1168	21.91	24.77	19.80	SARS-CoV-2 detected	1
1169	35.65	n/a	35.46	SARS-CoV-2 detected	1169	36.63	36.87	34.78	SARS-CoV-2 detected	1
1170	21.40	22.81	20.68	SARS-CoV-2 detected	1170	23.30	26.17	21.17	SARS-CoV-2 detected	1
1171	35.33	n/a	33.53	SARS-CoV-2 detected	1171	23.43	24.03	21.64	SARS-CoV-2 detected	1
1172	32.16	33.71	31.00	SARS-CoV-2 detected	1172	34.64	34.86	32.05	SARS-CoV-2 detected	1
1173	38.43	n/a	39.94	SARS-CoV-2 detected	1173	36.02	36.68	33.86	SARS-CoV-2 detected	1
1174	34.57	38.45	33.15	SARS-CoV-2 detected	1174	27.73	28.86	25.97	SARS-CoV-2 detected	1
1175	33.21	34.09	31.25	SARS-CoV-2 detected	1175	35.34	36.20	35.20	SARS-CoV-2 detected	1
1176	n/a	n/a	39.93	SARS-CoV-2 detected	1176	34.27	36.13	32.44	SARS-CoV-2 detected	1
1177	29.28	35.07	31.84	SARS-CoV-2 detected	1177	27.86	28.84	26.21	SARS-CoV-2 detected	1
1178	28.03	29.60	26.71	SARS-CoV-2 detected	1178	24.11	25.12	22.27	SARS-CoV-2 detected	1
1179	31.45	33.38	29.94	SARS-CoV-2 detected	1179	27.84	28.94	25.90	SARS-CoV-2 detected	1
1180	28.11	30.58	26.29	SARS-CoV-2 detected	1180	24.45	25.08	22.44	SARS-CoV-2 detected	1
1181	37.47	n/a	35.68	SARS-CoV-2 detected	1181	24.90	24.25	22.78	SARS-CoV-2 detected	1
1182	29.79	33.11	29.50	SARS-CoV-2 detected	1182	29.70	31.02	28.29	SARS-CoV-2 detected	1
1183	n/a	n/a	39.89	SARS-CoV-2 detected	1183	n/a	n/a	36.87	SARS-CoV-2 detected	1
1184	36.97	38.88	35.97	SARS-CoV-2 detected	1184	n/a	n/a	n/a	SARS-CoV-2 not detected	0
1185	35.43	37.75	34.83	SARS-CoV-2 detected	1185	n/a	38.11	n/a	SARS-CoV-2 detected	1
1186	36.66	37.84	35.97	SARS-CoV-2 detected	1186	n/a	37.79	35.05	SARS-CoV-2 detected	1
1187	26.19	25.76	23.67	SARS-CoV-2 detected	1187	35.07	35.51	32.70	SARS-CoV-2 detected	1
1188	n/a	n/a	34.83	SARS-CoV-2 detected	1188	31.45	32.84	28.87	SARS-CoV-2 detected	1
1189	34.24	34.78	32.02	SARS-CoV-2 detected	1189	35.56	36.73	31.61	SARS-CoV-2 detected	1
1190	33.48	34.45	32.39	SARS-CoV-2 detected	1190	33.14	34.03	31.25	SARS-CoV-2 detected	1
1191	38.11	38.56	n/a	SARS-CoV-2 detected	1191	31.61	32.61	29.67	SARS-CoV-2 detected	1
1192	36.62	n/a	35.89	SARS-CoV-2 detected	1192	36.76	35.20	32.95	SARS-CoV-2 detected	1
1193	22.39	23.88	22.04	SARS-CoV-2 detected	1193	25.41	26.78	24.14	SARS-CoV-2 detected	1
1194	n/a	37.54	36.22	SARS-CoV-2 detected	1194	28.29	29.68	27.02	SARS-CoV-2 detected	1
1195	29.08	31.98	28.90	SARS-CoV-2 detected	1195	28.82	30.77	27.72	SARS-CoV-2 detected	1
1196	37.29	36.25	35.49	SARS-CoV-2 detected	1196	37.72	n/a	36.01	SARS-CoV-2 detected	1
1197	33.17	34.35	35.07	SARS-CoV-2 detected	1197	n/a	n/a	n/a	SARS-CoV-2 not detected	0
1198	27.95	29.70	26.92	SARS-CoV-2 detected	1198	34.16	35.51	32.68	SARS-CoV-2 detected	1
1199	25.76	27.96	25.50	SARS-CoV-2 detected	1199	20.37	22.15	19.36	SARS-CoV-2 detected	1
1200	35.82	n/a	34.66	SARS-CoV-2 detected	1200	31.49	32.73	30.22	SARS-CoV-2 detected	1
1201	25.33	27.66	25.67	SARS-CoV-2 detected	1201	33.64	33.68	32.15	SARS-CoV-2 detected	1
1202	34.38	35.69	32.71	SARS-CoV-2 detected	1202	n/a	37.42	35.25	SARS-CoV-2 detected	1
1203	25.45	28.78	30.20	SARS-CoV-2 detected	1203	18.05	19.30	17.52	SARS-CoV-2 detected	1
1204	30.68	32.98	31.00	SARS-CoV-2 detected	1204	26.45	27.36	25.59	SARS-CoV-2 detected	1
1205	32.31	32.78	31.44	SARS-CoV-2 detected	1205	n/a	n/a	n/a	SARS-CoV-2 not detected	0
1206	33.49	35.88	32.50	SARS-CoV-2 detected	1206	37.89	n/a	35.39	SARS-CoV-2 detected	1
1207	32.60	34.55	32.23	SARS-CoV-2 detected	1207	n/a	n/a	n/a	SARS-CoV-2 not detected	0
1208	23.07	25.76	22.76	SARS-CoV-2 detected	1208	27.14	28.60	25.36	SARS-CoV-2 detected	1
1209	21.94	24.63	19.76	SARS-CoV-2 detected	1209	19.28	20.86	16.24	SARS-CoV-2 detected	1
1210	38.93	n/a	35.59	SARS-CoV-2 detected	1210	35.58	37.14	30.68	SARS-CoV-2 detected	1
1211	34.2	35.95	31.94	SARS-CoV-2 detected	1211	24.06	25.6	20.51	SARS-CoV-2 detected	1
1212	20.38	23.15	15.23	SARS-CoV-2 detected	1212	18.09	21.13	13.15	SARS-CoV-2 detected	1
1213	21.1	20.65	19.04	SARS-CoV-2 detected	1213	21.5	22.09	17.92	SARS-CoV-2 detected	1
1214	25.46	27.43	25.58	SARS-CoV-2 detected	1214	25.59	27.44	23.45	SARS-CoV-2 detected	1
1215	30.38	32.01	29.71	SARS-CoV-2 detected	1215	35.7	35.91	36.81	SARS-CoV-2 detected	1
1216	34.36	35.4	34.75	SARS-CoV-2 detected	1216	38.22	n/a	35.67	SARS-CoV-2 detected	1
1217	35.79	36.27	35.98	SARS-CoV-2 detected	1217	n/a	39.16	39.9	SARS-CoV-2 detected	1
1218	30.61	33.5	27.07	SARS-CoV-2 detected	1218	22.11	25.01	18.36	SARS-CoV-2 detected	1
1219	30.04	31.32	23.73	SARS-CoV-2 detected	1219	20.17	20.83	15.96	SARS-CoV-2 detected	1
1220	36.11	39.55	34.44	SARS-CoV-2 detected	1220	n/a	n/a	n/a	SARS-CoV-2 not detected	0
1221	35.31	38.33	34.64	SARS-CoV-2 detected	1221	n/a	n/a	n/a	SARS-CoV-2 not detected	0
