# Supplementary material for: Assessment of Saliva Specimens' Reliability for COVID-19 Surveillance
Source: Front Public Health. 2022 Apr 4;10:840996. doi: 10.3389/fpubh.2022.840996 (PMC9015071; doi:10.3389/fpubh.2022.840996)
Supplement: Supplementary file 2 [file Table_2.XLSX]

## Sheet: Foglio1
Table S2. Real-time RT-PCR raw data with the second reference diagnostic assay (Real Quality RQ-2019-nCoV-AbAnalitica) on discordant samples. (Ct=Cycle threshold; n/a= no amplification).
Saliva sample	Ct E gene	Ct RdRP	Results	NP swab sample	Ct E gene	Ct RdRP/S gene	Results	Concordance (agreement=1; disagreement=0)
1	n/a	n/a	SARS-CoV-2 not detected	1	28.54	27.44	SARS-CoV-2 detected	0
2	n/a	n/a	SARS-CoV-2 not detected	2	35.48	34.20	SARS-CoV-2 detected	0
3	n/a	n/a	SARS-CoV-2 not detected	3	n/a	n/a	SARS-CoV-2 not detected	1
4	32.47	33	SARS-CoV-2 detected	4	n/a	n/a	SARS-CoV-2 not detected	0
5	n/a	n/a	SARS-CoV-2 not detected	5	n/a	n/a	SARS-CoV-2 not detected	1
6	n/a	n/a	SARS-CoV-2 not detected	6	37.23	36.66	SARS-CoV-2 detected	0
7	35.88	n/a	Inconclusive	7	33.14	n/a	Inconclusive	1
18	n/a	n/a	SARS-CoV-2 not detected	18	n/a	n/a	SARS-CoV-2 not detected	1
20	n/a	n/a	SARS-CoV-2 not detected	20	38.12	35.71	SARS-CoV-2 detected	0
21	n/a	n/a	SARS-CoV-2 not detected	21	35.98	33.98	SARS-CoV-2 detected	0
28	n/a	n/a	SARS-CoV-2 not detected	28	n/a	n/a	SARS-CoV-2 not detected	1
33	n/a	n/a	SARS-CoV-2 not detected	33	34.55	32.85	SARS-CoV-2 detected	0
34	n/a	n/a	SARS-CoV-2 not detected	34	28.00	25.13	SARS-CoV-2 detected	0
92	n/a	n/a	SARS-CoV-2 not detected	92	n/a	n/a	SARS-CoV-2 not detected	1
157	n/a	n/a	SARS-CoV-2 not detected	157	29.22	31.90	SARS-CoV-2 detected	0
205	23.67	25.05	SARS-CoV-2 detected	205	20.36	23.11	SARS-CoV-2 detected	1
340	n/a	n/a	SARS-CoV-2 not detected	340	n/a	n/a	SARS-CoV-2 not detected	1
348	n/a	n/a	SARS-CoV-2 not detected	348	n/a	n/a	SARS-CoV-2 not detected	1
361	n/a	n/a	SARS-CoV-2 not detected	361	n/a	n/a	SARS-CoV-2 not detected	1
394	n/a	n/a	SARS-CoV-2 not detected	394	33.25	28.74	SARS-CoV-2 detected	0
395	n/a	n/a	SARS-CoV-2 not detected	395	n/a	n/a	SARS-CoV-2 not detected	1
441	n/a	n/a	SARS-CoV-2 not detected	441	30.99	29.21	SARS-CoV-2 detected	0
455	n/a	n/a	SARS-CoV-2 not detected	455	39.52	36.85	SARS-CoV-2 detected	0
478	n/a	n/a	SARS-CoV-2 not detected	478	30.97	32.74	SARS-CoV-2 detected	0
566	n/a	n/a	SARS-CoV-2 not detected	566	n/a	n/a	SARS-CoV-2 not detected	1
605	n/a	n/a	SARS-CoV-2 not detected	605	n/a	n/a	SARS-CoV-2 not detected	1
661	n/a	n/a	SARS-CoV-2 not detected	661	n/a	n/a	SARS-CoV-2 not detected	1
720	n/a	n/a	SARS-CoV-2 not detected	720	39.46	37.08	SARS-CoV-2 detected	0
860	n/a	n/a	SARS-CoV-2 not detected	860	39.06	36.77	SARS-CoV-2 detected	0
923	n/a	n/a	SARS-CoV-2 not detected	923	38.20	33.36	SARS-CoV-2 detected	0
982	n/a	n/a	SARS-CoV-2 not detected	982	34.97	32.58	SARS-CoV-2 detected	0
1025	n/a	n/a	SARS-CoV-2 not detected	1025	33.31	31.81	SARS-CoV-2 detected	0
1077	n/a	n/a	SARS-CoV-2 not detected	1077	34.18	35.08	SARS-CoV-2 detected	0
1078	35.9	37.33	SARS-CoV-2 detected	1078	32.63	35.17	SARS-CoV-2 detected	1
1080	35.44	n/a	Inconclusive	1080	23.8	25.12	SARS-CoV-2 detected	0
1081	n/a	n/a	SARS-CoV-2 not detected	1081	33.3	31.09	SARS-CoV-2 detected	0
1082	n/a	n/a	SARS-CoV-2 not detected	1082	38.15	36.76	SARS-CoV-2 detected	0
1083	n/a	n/a	SARS-CoV-2 not detected	1083	n/a	n/a	SARS-CoV-2 not detected	1
1087	n/a	n/a	SARS-CoV-2 not detected	1087	34.65	n/a	Inconclusive	0
1089	n/a	n/a	SARS-CoV-2 not detected	1089	31.66	33.26	SARS-CoV-2 detected	0
1090	n/a	n/a	SARS-CoV-2 not detected	1090	39.74	n/a	SARS-CoV-2 not detected	1
1092	n/a	n/a	SARS-CoV-2 not detected	1092	34.63	37.1	SARS-CoV-2 detected	0
1093	n/a	n/a	SARS-CoV-2 not detected	1093	35.96	36.18	SARS-CoV-2 detected	0
1094	n/a	n/a	SARS-CoV-2 not detected	1094	33.07	34.62	SARS-CoV-2 detected	0
1095	n/a	n/a	SARS-CoV-2 not detected	1095	39.98	35.96	SARS-CoV-2 detected	0
1096	n/a	n/a	SARS-CoV-2 not detected	1096	33.62	34.46	SARS-CoV-2 detected	0
1099	n/a	n/a	SARS-CoV-2 not detected	1099	n/a	n/a	SARS-CoV-2 not detected	1
1100	n/a	n/a	SARS-CoV-2 not detected	1100	33.52	37.24	SARS-CoV-2 detected	0
1101	n/a	n/a	SARS-CoV-2 not detected	1101	35.44	36.34	SARS-CoV-2 detected	0
1102	n/a	n/a	SARS-CoV-2 not detected	1102	38.09	35.01	SARS-CoV-2 detected	0
1103	n/a	n/a	SARS-CoV-2 not detected	1103	27.96	29.37	SARS-CoV-2 detected	0
1104	n/a	n/a	SARS-CoV-2 not detected	1104	31	32.11	SARS-CoV-2 detected	0
1109	32.31	34.02	SARS-CoV-2 detected	1109	27.52	29.92	SARS-CoV-2 detected	1
1111	n/a	n/a	SARS-CoV-2 not detected	1111	35.47	35.19	SARS-CoV-2 detected	0
1112	n/a	n/a	SARS-CoV-2 not detected	1112	n/a	n/a	SARS-CoV-2 not detected	1
1116	35.46	n/a	Inconclusive	1116	37.08	n/a	Inconclusive	1
1119	n/a	n/a	SARS-CoV-2 not detected	1119	31.36	33.98	SARS-CoV-2 detected	0
1120	n/a	n/a	SARS-CoV-2 not detected	1120	n/a	n/a	SARS-CoV-2 not detected	1
1122	n/a	n/a	SARS-CoV-2 not detected	1122	30.08	31.3	SARS-CoV-2 detected	0
1125	n/a	n/a	SARS-CoV-2 not detected	1125	36.18	36.57	SARS-CoV-2 detected	0
1126	n/a	n/a	SARS-CoV-2 not detected	1126	27.49	28.89	SARS-CoV-2 detected	0
1130	n/a	n/a	SARS-CoV-2 not detected	1130	n/a	35.17	Inconclusive	0
1131	n/a	n/a	SARS-CoV-2 not detected	1131	35.55	n/a	Inconclusive	0
1132	n/a	n/a	SARS-CoV-2 not detected	1132	n/a	37.68	Inconclusive	0
1134	n/a	n/a	SARS-CoV-2 not detected	1134	35.45	36.98	SARS-CoV-2 detected	0
1151	30.25	31.62	SARS-CoV-2 detected	1151	n/a	n/a	SARS-CoV-2 not detected	0
1152	n/a	n/a	SARS-CoV-2 not detected	1152	39.46	n/a	SARS-CoV-2 not detected	1
1155	n/a	n/a	SARS-CoV-2 not detected	1155	n/a	n/a	SARS-CoV-2 not detected	1
1164	35.79	33.17	SARS-CoV-2 detected	1164	n/a	n/a	SARS-CoV-2 not detected	0
1184	33.93	35.11	SARS-CoV-2 detected	1184	n/a	n/a	SARS-CoV-2 not detected	0
1197	30.86	31.93	SARS-CoV-2 detected	1197	n/a	37.1	Inconclusive	0
1205	27.86	29.11	SARS-CoV-2 detected	1205	n/a	n/a	SARS-CoV-2 not detected	0
1207	31.89	32.65	SARS-CoV-2 detected	1207	n/a	n/a	SARS-CoV-2 not detected	0
1220	35.26	37.54	SARS-CoV-2 detected	1220	n/a	n/a	SARS-CoV-2 not detected	0
1221	34.22	33.15	SARS-CoV-2 detected	1221	n/a	n/a	SARS-CoV-2 not detected	0
